# Supplementary material for: 2,4,6,8-Tetra­kis(2-fluoro­phen­yl)-3,7-diaza­bicyclo­[3.3.1]nonan-9-one
Source: Acta Crystallogr Sect E Struct Rep Online. 2013 Jan 4;69(Pt 2):o179. doi: 10.1107/S1600536812051574 (PMC3569241; doi:10.1107/S1600536812051574)
Supplement: Supplementary file 1 [file e-69-0o179-sup1.cif]

##############################################################################
#                                                                            #
# This CIF contains the data in a paper accepted for publication in          #
# Acta Crystallographica Section E. It conforms to the requirements of       #
# Notes for Authors for Acta Crystallographica Section E, and has been       #
# peer reviewed under the auspices of the IUCr Commission on Journals.       #
#                                                                            #
# Full details of the Crystallographic Information File format               #
# are given in the paper "The Crystallographic Information File (CIF):       #
# a New Standard Archive File for Crystallography" by S. R. Hall, F. H.      #
# Allen and I. D. Brown [Acta Cryst. (1991), A47, 655-685].                  #
#                                                                            #
# The current version of the core CIF dictionary is obtainable from          #
# ftp://ftp.iucr.org/pub/cif_core.dic.                                       #
#                                                                            #
# Software is freely available for graphical display of the structure(s)     #
# in this CIF. For information consult the CIF software page                 #
# http://www.iucr.org/resources/cif/software.                                #
#                                                                            #
# This file may be used for bona fide research purposes within the           #
# scientific community so long as proper attribution is given to the journal # 
# article from which it was obtained.                                        #
#                                                                            #
##############################################################################
data_global
_audit_creation_method     'SHELXL-97'
_journal_data_validation_number     ?
_journal_date_recd_electronic     2012-11-24
_journal_date_accepted     2012-12-21
_journal_name_full     'Acta Crystallographica, Section E'
_journal_year     2013
_journal_volume     69
_journal_issue      2
_journal_page_first     o179
_journal_page_last     o179
_journal_paper_category     QO
_journal_paper_doi     10.1107/S1600536812051574
_journal_coeditor_code     CV5368
_publ_contact_author_name     'Paramasivam Parthiban'
_publ_contact_author_address
;
Department of Biomedicinal Chemistry
Inje University
Gimhae, Gyeongnam 621 749, Republic of Korea
;
_publ_contact_author_email     parthisivam@yahoo.co.in
_publ_contact_author_fax     '+82-55-320-3224'
_publ_contact_author_phone     '+82-55-334-9718'
_publ_section_title
;
2,4,6,8-Tetrakis(2-fluorophenyl)-3,7-diazabicyclo[3.3.1]nonan-9-one
;
loop_
    _publ_author_name
    _publ_author_address
    'Dong Ho Park'
;     Department of Biomedicinal Chemistry
      Inje University
      Gimhae, Gyeongnam 621 749, Republic of Korea
;
    'V. Ramkumar'
;     Department of Chemistry
      IIT Madras, Chennai 600 036
      TamilNadu, India
;
    'P. Parthiban'
;     Department of Biomedicinal Chemistry
      Inje University
      Gimhae, Gyeongnam 621 749, Republic of Korea
;
_publ_section_synopsis     .
data_I
_audit_creation_method     SHELXL-97
_chemical_name_systematic
;
2,4,6,8-Tetrakis(2-fluorophenyl)-3,7-diazabicyclo[3.3.1]nonan-9-one
;
_chemical_name_common     ?
_chemical_formula_moiety     'C31 H24 F4 N2 O'
_chemical_formula_sum     'C31 H24 F4 N2 O'
_chemical_formula_iupac     'C31 H24 F4 N2 O'
_chemical_formula_weight     516.52
_chemical_melting_point     ?
_symmetry_cell_setting     monoclinic
_symmetry_space_group_name_H-M     'P 21/c'
_Symmetry_space_group_name_Hall     '-P 2ybc'
loop_
    _symmetry_equiv_pos_as_xyz
    'x, y, z'
    '-x, y+1/2, -z+1/2'
    '-x, -y, -z'
    'x, -y-1/2, z-1/2'
_cell_length_a     12.5610(11)
_cell_length_b     15.9118(13)
_cell_length_c     13.0221(8)
_cell_angle_alpha     90.00
_cell_angle_beta     103.207(3)
_cell_angle_gamma     90.00
_cell_volume     2533.9(3)
_cell_formula_units_Z     4
_cell_measurement_reflns_used     5770
_cell_measurement_theta_min     2.87
_cell_measurement_theta_max     25.52
_cell_measurement_temperature     298(2)
_exptl_crystal_description     Rectangular
_exptl_crystal_colour     colourless
_exptl_crystal_size_max     0.45
_exptl_crystal_size_mid     0.35
_exptl_crystal_size_min     0.22
_exptl_crystal_density_diffrn     1.354
_exptl_crystal_density_meas     ?
_exptl_crystal_density_method     'not measured'
_exptl_crystal_F_000     1072
_exptl_absorpt_coefficient_mu     0.102
_exptl_absorpt_correction_type     multi-scan
_exptl_absorpt_process_details     '(<i>SADABS</i>; Bruker, 2004)'
_exptl_absorpt_correction_T_min     0.9553
_exptl_absorpt_correction_T_max     0.9778
_exptl_special_details
;
;
_diffrn_ambient_temperature     298(2)
_diffrn_radiation_type     MoK\a
_diffrn_radiation_wavelength     0.71073
_diffrn_radiation_source     'fine-focus sealed tube'
_diffrn_radiation_monochromator     graphite
_diffrn_measurement_device_type     'Bruker APEXII CCD area-detector'
_diffrn_measurement_method     'phi and omega scans'
_diffrn_detector_area_resol_mean     ?
_diffrn_reflns_number     18116
_diffrn_reflns_av_R_equivalents     0.0239
_diffrn_reflns_av_sigmaI/netI     0.0313
_diffrn_reflns_theta_min     2.05
_diffrn_reflns_theta_max     28.59
_diffrn_reflns_theta_full     25.00
_diffrn_measured_fraction_theta_max     0.842
_diffrn_measured_fraction_theta_full     0.968
_diffrn_reflns_limit_h_min     -12
_diffrn_reflns_limit_h_max     16
_diffrn_reflns_limit_k_min     -21
_diffrn_reflns_limit_k_max     20
_diffrn_reflns_limit_l_min     -17
_diffrn_reflns_limit_l_max     13
_diffrn_standards_number     ?
_diffrn_standards_interval_count     ?
_diffrn_standards_interval_time     ?
_diffrn_standards_decay_%     ?
_refine_special_details
;
Refinement of <i>F</i>^2^ against ALL reflections. The weighted <i>R</i>-factor
<i>wR</i> and
goodness of fit <i>S</i> are based on <i>F</i>^2^, conventional
<i>R</i>-factors <i>R</i> are based
on <i>F</i>, with <i>F</i> set to zero for negative <i>F</i>^2^. The threshold
expression of
<i>F</i>^2^ > \s(<i>F</i>^2^) is used only for calculating <i>R</i>-factors(gt)
<i>etc</i>. and is
not relevant to the choice of reflections for refinement. <i>R</i>-factors
based
on <i>F</i>^2^ are statistically about twice as large as those based on
<i>F</i>, and <i>R</i>-
factors based on ALL data will be even larger.
;
_reflns_number_total     5466
_reflns_number_gt     3571
_reflns_threshold_expression     I>2sigma(I)
_refine_ls_structure_factor_coef     Fsqd
_refine_ls_matrix_type     full
_refine_ls_R_factor_all     0.0849
_refine_ls_R_factor_gt     0.0528
_refine_ls_wR_factor_gt     0.1408
_refine_ls_wR_factor_ref     0.1628
_refine_ls_goodness_of_fit_ref     1.049
_refine_ls_restrained_S_all     1.055
_refine_ls_number_reflns     5466
_refine_ls_number_parameters     361
_refine_ls_number_restraints     2
_refine_ls_hydrogen_treatment     mixed
_refine_ls_weighting_scheme     calc
_refine_ls_weighting_details
         'calc w=1/[\s^2^(Fo^2^)+(0.0766P)^2^+0.6943P] where P=(Fo^2^+2Fc^2^)/3'
_atom_sites_solution_hydrogens     geom
_atom_sites_solution_primary     direct
_atom_sites_solution_secondary     difmap
_refine_ls_shift/su_max     0.000
_refine_ls_shift/su_mean     0.000
_refine_diff_density_max     0.484
_refine_diff_density_min     -0.403
_refine_ls_extinction_method     none
_refine_ls_extinction_coef     ?
loop_
    _atom_type_symbol
    _atom_type_description
    _atom_type_scat_dispersion_real
    _atom_type_scat_dispersion_imag
    _atom_type_scat_source
    'C' 'C' 0.0033 0.0016
                         'International Tables Vol C Tables 4.2.6.8 and 6.1.1.4'
    'H' 'H' 0.0000 0.0000
                         'International Tables Vol C Tables 4.2.6.8 and 6.1.1.4'
    'N' 'N' 0.0061 0.0033
                         'International Tables Vol C Tables 4.2.6.8 and 6.1.1.4'
    'O' 'O' 0.0106 0.0060
                         'International Tables Vol C Tables 4.2.6.8 and 6.1.1.4'
    'F' 'F' 0.0171 0.0103
                         'International Tables Vol C Tables 4.2.6.8 and 6.1.1.4'
_computing_data_collection     'APEX2 (Bruker, 2004)'
_computing_cell_refinement     'SAINT (Bruker, 2004)'
_computing_data_reduction     'SAINT (Bruker, 2004)'
_computing_structure_solution     'SHELXS97 (Sheldrick, 2008)'
_computing_structure_refinement     'SHELXL97 (Sheldrick, 2008)'
_computing_molecular_graphics     'ORTEP-3 (Farrugia, 2012)'
_computing_publication_material     'SHELXL97 (Sheldrick, 2008)'
loop_
    _atom_site_type_symbol
    _atom_site_label
    _atom_site_fract_x
    _atom_site_fract_y
    _atom_site_fract_z
    _atom_site_U_iso_or_equiv
    _atom_site_adp_type
    _atom_site_calc_flag
    _atom_site_refinement_flags
    _atom_site_occupancy
    _atom_site_symmetry_multiplicity
    _atom_site_disorder_assembly
    _atom_site_disorder_group
    C C1 0.09684(16) 0.22644(12) 0.67314(15) 0.0421(5) Uani d . 1 1 . .
    H H1 0.1138 0.2839 0.6990 0.051 Uiso calc R 1 1 . .
    C C2 0.08454(15) 0.16959(12) 0.76747(14) 0.0396(4) Uani d . 1 1 . .
    H H2 0.0282 0.1930 0.8003 0.048 Uiso calc R 1 1 . .
    C C3 0.05623(15) 0.07695(11) 0.73535(14) 0.0374(4) Uani d . 1 1 . .
    H H3 0.0472 0.0708 0.6590 0.045 Uiso calc R 1 1 . .
    C C4 0.25113(15) 0.04433(11) 0.76060(13) 0.0349(4) Uani d . 1 1 . .
    H H4 0.2405 0.0412 0.6838 0.042 Uiso calc R 1 1 . .
    C C5 0.28201(15) 0.13566(11) 0.79861(13) 0.0352(4) Uani d . 1 1 . .
    H H5 0.3511 0.1355 0.8519 0.042 Uiso calc R 1 1 . .
    C C6 0.29129(15) 0.19517(11) 0.70649(14) 0.0374(4) Uani d . 1 1 . .
    H H6 0.3062 0.2522 0.7344 0.045 Uiso calc R 1 1 . .
    C C7 0.19273(16) 0.17098(11) 0.84505(14) 0.0399(4) Uani d . 1 1 . .
    C C8 -0.00906(17) 0.22752(13) 0.58965(17) 0.0486(5) Uani d . 1 1 . .
    C C9 -0.02763(19) 0.18027(17) 0.49859(18) 0.0627(6) Uani d . 1 1 . .
    H H9 0.0292 0.1488 0.4834 0.075 Uiso calc R 1 1 . .
    C C10 -0.1295(2) 0.1787(2) 0.4290(2) 0.0863(9) Uani d . 1 1 . .
    H H10 -0.1399 0.1463 0.3681 0.104 Uiso calc R 1 1 . .
    C C11 -0.2141(3) 0.2240(3) 0.4492(3) 0.0970(11) Uani d . 1 1 . .
    H H11 -0.2824 0.2219 0.4028 0.116 Uiso calc R 1 1 . .
    C C12 -0.1985(2) 0.2725(2) 0.5373(3) 0.0974(11) Uani d . 1 1 . .
    H H12 -0.2554 0.3045 0.5516 0.117 Uiso calc R 1 1 . .
    C C13 -0.0969(2) 0.27338(16) 0.6050(2) 0.0709(7) Uani d . 1 1 . .
    C C14 -0.04489(16) 0.04573(13) 0.76692(16) 0.0445(5) Uani d . 1 1 . .
    C C15 -0.0597(2) 0.0564(2) 0.86796(19) 0.0782(8) Uani d . 1 1 . .
    H H15 -0.0088 0.0877 0.9160 0.094 Uiso calc R 1 1 . .
    C C16 -0.1475(3) 0.0222(3) 0.8997(3) 0.1031(12) Uani d . 1 1 . .
    H H16 -0.1546 0.0297 0.9687 0.124 Uiso calc R 1 1 . .
    C C17 -0.2242(2) -0.0226(2) 0.8300(3) 0.0946(10) Uani d . 1 1 . .
    H H17 -0.2842 -0.0449 0.8511 0.113 Uiso calc R 1 1 . .
    C C18 -0.2129(2) -0.0345(2) 0.7304(3) 0.0840(9) Uani d . 1 1 . .
    H H18 -0.2647 -0.0652 0.6825 0.101 Uiso calc R 1 1 . .
    C C19 -0.1239(2) -0.00066(16) 0.70106(19) 0.0620(6) Uani d . 1 1 . .
    C C20 0.33704(15) -0.01785(11) 0.81200(15) 0.0390(4) Uani d D 1 1 A .
    C C22 0.4343(2) -0.09151(15) 0.9675(2) 0.0670(7) Uani d D 1 1 A .
    H H22 0.4433 -0.1027 1.0391 0.080 Uiso calc R 1 1 . .
    C C23 0.4977(2) -0.13167(15) 0.9108(3) 0.0787(9) Uani d . 1 1 . .
    H H23 0.5507 -0.1698 0.9436 0.094 Uiso calc R 1 1 . .
    C C24 0.4831(2) -0.11565(16) 0.8054(3) 0.0785(8) Uani d . 1 1 A .
    H H24 0.5269 -0.1419 0.7662 0.094 Uiso calc R 1 1 . .
    C C26 0.38407(15) 0.16825(11) 0.65687(14) 0.0396(4) Uani d . 1 1 . .
    C C27 0.49103(17) 0.17460(13) 0.71274(16) 0.0470(5) Uani d . 1 1 . .
    C C28 0.57966(19) 0.15100(16) 0.6745(2) 0.0643(6) Uani d . 1 1 . .
    H H28 0.6503 0.1554 0.7159 0.077 Uiso calc R 1 1 . .
    C C29 0.5608(2) 0.12072(17) 0.5734(2) 0.0706(7) Uani d . 1 1 . .
    H H29 0.6194 0.1053 0.5449 0.085 Uiso calc R 1 1 . .
    C C30 0.4567(2) 0.11314(17) 0.5146(2) 0.0656(6) Uani d . 1 1 . .
    H H30 0.4446 0.0920 0.4464 0.079 Uiso calc R 1 1 . .
    C C31 0.36851(18) 0.13667(13) 0.55559(16) 0.0501(5) Uani d . 1 1 . .
    H H31 0.2979 0.1311 0.5144 0.060 Uiso calc R 1 1 . .
    F F1 -0.08125(15) 0.32238(11) 0.69330(16) 0.1080(6) Uani d . 1 1 . .
    F F2 -0.11291(17) -0.01465(15) 0.60175(14) 0.1208(8) Uani d . 1 1 . .
    F F4 0.50996(10) 0.20708(9) 0.81229(10) 0.0628(4) Uani d . 1 1 . .
    N N1 0.18692(13) 0.19524(10) 0.63013(13) 0.0407(4) Uani d . 1 1 . .
    H H1N 0.1914(17) 0.2264(13) 0.5771(17) 0.047(6) Uiso d . 1 1 . .
    N N2 0.14804(12) 0.02386(10) 0.79069(12) 0.0384(4) Uani d . 1 1 . .
    H H2N 0.1312(17) -0.0318(15) 0.7762(15) 0.050(6) Uiso d . 1 1 . .
    O O1 0.20898(13) 0.20153(11) 0.93241(11) 0.0625(4) Uani d . 1 1 . .
    C C21 0.35739(17) -0.03465(13) 0.91879(17) 0.0520(5) Uani d D 1 1 . .
    H H21 0.3171 -0.0061 0.9594 0.062 Uiso calc PR 0.838(4) 1 A 1
    F F3A 0.3015(5) 0.0083(4) 0.9768(5) 0.082(4) Uani d PD 0.162(4) 1 A 2
    C C25 0.40231(19) -0.06003(13) 0.75767(19) 0.0565(6) Uani d . 1 1 . .
    H H21A 0.3917 -0.0507 0.6855 0.068 Uiso calc PR 0.162(4) 1 A 2
    F F3 0.38896(17) -0.04757(12) 0.65546(14) 0.0842(8) Uani d P 0.838(4) 1 A 1
loop_
    _atom_site_aniso_label
    _atom_site_aniso_U_11
    _atom_site_aniso_U_22
    _atom_site_aniso_U_33
    _atom_site_aniso_U_12
    _atom_site_aniso_U_13
    _atom_site_aniso_U_23
    C1 0.0463(12) 0.0347(10) 0.0476(11) 0.0057(8) 0.0154(9) 0.0037(8)
    C2 0.0432(11) 0.0402(10) 0.0402(9) 0.0048(8) 0.0195(8) -0.0030(8)
    C3 0.0368(10) 0.0416(10) 0.0351(9) 0.0020(8) 0.0110(8) -0.0013(7)
    C4 0.0377(10) 0.0348(9) 0.0342(9) -0.0026(7) 0.0123(8) -0.0016(7)
    C5 0.0386(11) 0.0348(9) 0.0324(8) -0.0029(7) 0.0084(8) 0.0012(7)
    C6 0.0406(11) 0.0327(9) 0.0404(9) -0.0012(8) 0.0126(8) 0.0032(8)
    C7 0.0518(12) 0.0342(9) 0.0371(9) -0.0029(8) 0.0169(9) -0.0018(8)
    C8 0.0435(12) 0.0481(11) 0.0574(12) 0.0114(9) 0.0178(10) 0.0172(10)
    C9 0.0527(14) 0.0828(17) 0.0510(12) 0.0133(12) 0.0084(11) 0.0049(12)
    C10 0.0658(19) 0.121(3) 0.0641(16) 0.0033(18) -0.0028(14) 0.0096(16)
    C11 0.0544(19) 0.126(3) 0.101(2) 0.0119(18) -0.0019(17) 0.035(2)
    C12 0.0531(18) 0.102(2) 0.137(3) 0.0391(16) 0.0203(19) 0.038(2)
    C13 0.0689(18) 0.0603(15) 0.0879(18) 0.0262(13) 0.0271(15) 0.0130(14)
    C14 0.0338(11) 0.0501(11) 0.0490(11) 0.0006(9) 0.0086(9) 0.0004(9)
    C15 0.0657(17) 0.117(2) 0.0589(14) -0.0358(16) 0.0284(13) -0.0164(15)
    C16 0.085(2) 0.154(3) 0.087(2) -0.048(2) 0.0537(18) -0.024(2)
    C17 0.0587(18) 0.118(3) 0.118(3) -0.0284(17) 0.0429(18) -0.008(2)
    C18 0.0473(16) 0.099(2) 0.103(2) -0.0296(14) 0.0103(15) -0.0190(17)
    C19 0.0531(15) 0.0736(16) 0.0579(14) -0.0078(12) 0.0097(11) -0.0140(12)
    C20 0.0347(10) 0.0317(9) 0.0517(11) -0.0046(7) 0.0121(9) -0.0001(8)
    C22 0.0588(16) 0.0522(14) 0.0775(16) -0.0064(12) -0.0104(13) 0.0168(12)
    C23 0.0567(17) 0.0413(13) 0.123(3) 0.0055(11) -0.0104(16) 0.0058(15)
    C24 0.0616(17) 0.0480(14) 0.130(3) 0.0146(12) 0.0307(17) -0.0136(16)
    C26 0.0418(11) 0.0355(10) 0.0441(10) -0.0014(8) 0.0149(9) 0.0092(8)
    C27 0.0459(13) 0.0471(11) 0.0482(11) -0.0043(9) 0.0109(9) 0.0076(9)
    C28 0.0394(13) 0.0721(16) 0.0820(17) 0.0034(11) 0.0151(12) 0.0116(13)
    C29 0.0545(16) 0.0823(18) 0.0846(18) 0.0079(13) 0.0359(14) -0.0012(15)
    C30 0.0631(17) 0.0791(17) 0.0621(14) 0.0056(13) 0.0299(12) -0.0059(12)
    C31 0.0462(12) 0.0595(13) 0.0476(11) 0.0002(10) 0.0167(9) 0.0028(10)
    F1 0.1086(14) 0.0917(12) 0.1292(15) 0.0536(11) 0.0388(11) -0.0123(11)
    F2 0.1206(16) 0.1637(19) 0.0805(11) -0.0621(14) 0.0277(11) -0.0527(12)
    F4 0.0538(8) 0.0760(9) 0.0545(8) -0.0110(6) 0.0040(6) 0.0014(6)
    N1 0.0402(10) 0.0455(9) 0.0387(8) 0.0055(7) 0.0140(7) 0.0106(7)
    N2 0.0350(9) 0.0349(9) 0.0468(9) -0.0021(7) 0.0123(7) 0.0028(7)
    O1 0.0697(11) 0.0749(11) 0.0451(8) -0.0027(8) 0.0179(7) -0.0241(7)
    C21 0.0460(13) 0.0501(12) 0.0568(13) -0.0031(10) 0.0054(10) 0.0101(10)
    F3A 0.092(8) 0.107(8) 0.047(5) 0.011(6) 0.015(5) 0.019(5)
    C25 0.0596(14) 0.0415(11) 0.0733(15) 0.0040(10) 0.0254(12) -0.0051(10)
    F3 0.1167(17) 0.0793(13) 0.0713(12) 0.0305(11) 0.0522(11) -0.0031(9)
_geom_special_details
;
All e.s.d.'s (except the e.s.d. in the dihedral angle between two l.s. planes)
are estimated using the full covariance matrix. The cell e.s.d.'s are taken
into account individually in the estimation of e.s.d.'s in distances, angles
and torsion angles; correlations between e.s.d.'s in cell parameters are only
used when they are defined by crystal symmetry. An approximate (isotropic)
treatment of cell e.s.d.'s is used for estimating e.s.d.'s involving l.s.
planes.
;
loop_
    _geom_bond_atom_site_label_1
    _geom_bond_atom_site_label_2
    _geom_bond_site_symmetry_2
    _geom_bond_distance
    _geom_bond_publ_flag
    C1 N1 . 1.459(2) ?
    C1 C8 . 1.514(3) ?
    C1 C2 . 1.561(3) ?
    C1 H1 . 0.9800 ?
    C2 C7 . 1.497(3) ?
    C2 C3 . 1.551(3) ?
    C2 H2 . 0.9800 ?
    C3 N2 . 1.478(2) ?
    C3 C14 . 1.506(3) ?
    C3 H3 . 0.9800 ?
    C4 N2 . 1.473(2) ?
    C4 C20 . 1.504(3) ?
    C4 C5 . 1.555(2) ?
    C4 H4 . 0.9800 ?
    C5 C7 . 1.500(3) ?
    C5 C6 . 1.553(2) ?
    C5 H5 . 0.9800 ?
    C6 N1 . 1.453(2) ?
    C6 C26 . 1.518(3) ?
    C6 H6 . 0.9800 ?
    C7 O1 . 1.211(2) ?
    C8 C13 . 1.375(3) ?
    C8 C9 . 1.378(3) ?
    C9 C10 . 1.389(3) ?
    C9 H9 . 0.9300 ?
    C10 C11 . 1.358(4) ?
    C10 H10 . 0.9300 ?
    C11 C12 . 1.360(5) ?
    C11 H11 . 0.9300 ?
    C12 C13 . 1.376(4) ?
    C12 H12 . 0.9300 ?
    C13 F1 . 1.366(3) ?
    C14 C19 . 1.370(3) ?
    C14 C15 . 1.381(3) ?
    C15 C16 . 1.376(3) ?
    C15 H15 . 0.9300 ?
    C16 C17 . 1.364(4) ?
    C16 H16 . 0.9300 ?
    C17 C18 . 1.350(4) ?
    C17 H17 . 0.9300 ?
    C18 C19 . 1.373(4) ?
    C18 H18 . 0.9300 ?
    C19 F2 . 1.350(3) ?
    C20 C25 . 1.374(3) ?
    C20 C21 . 1.381(3) ?
    C22 C23 . 1.363(4) ?
    C22 C21 . 1.369(3) ?
    C22 H22 . 0.9300 ?
    C23 C24 . 1.366(4) ?
    C23 H23 . 0.9300 ?
    C24 C25 . 1.382(3) ?
    C24 H24 . 0.9300 ?
    C26 C27 . 1.378(3) ?
    C26 C31 . 1.383(3) ?
    C27 F4 . 1.365(2) ?
    C27 C28 . 1.371(3) ?
    C28 C29 . 1.371(4) ?
    C28 H28 . 0.9300 ?
    C29 C30 . 1.362(3) ?
    C29 H29 . 0.9300 ?
    C30 C31 . 1.386(3) ?
    C30 H30 . 0.9300 ?
    C31 H31 . 0.9300 ?
    N1 H1N . 0.86(2) ?
    N2 H2N . 0.92(2) ?
    C21 F3A . 1.331(2) ?
    C21 H21 . 0.9300 ?
    C25 F3 . 1.318(3) ?
    C25 H21A . 0.9300 ?
loop_
    _geom_angle_atom_site_label_1
    _geom_angle_atom_site_label_2
    _geom_angle_atom_site_label_3
    _geom_angle_site_symmetry_1
    _geom_angle_site_symmetry_3
    _geom_angle
    _geom_angle_publ_flag
    N1 C1 C8 . . 111.06(16) ?
    N1 C1 C2 . . 109.24(15) ?
    C8 C1 C2 . . 110.06(16) ?
    N1 C1 H1 . . 108.8 ?
    C8 C1 H1 . . 108.8 ?
    C2 C1 H1 . . 108.8 ?
    C7 C2 C3 . . 108.22(15) ?
    C7 C2 C1 . . 106.54(15) ?
    C3 C2 C1 . . 113.34(14) ?
    C7 C2 H2 . . 109.5 ?
    C3 C2 H2 . . 109.5 ?
    C1 C2 H2 . . 109.5 ?
    N2 C3 C14 . . 106.93(15) ?
    N2 C3 C2 . . 107.85(15) ?
    C14 C3 C2 . . 113.30(15) ?
    N2 C3 H3 . . 109.6 ?
    C14 C3 H3 . . 109.6 ?
    C2 C3 H3 . . 109.6 ?
    N2 C4 C20 . . 108.73(14) ?
    N2 C4 C5 . . 107.01(14) ?
    C20 C4 C5 . . 111.82(15) ?
    N2 C4 H4 . . 109.7 ?
    C20 C4 H4 . . 109.7 ?
    C5 C4 H4 . . 109.7 ?
    C7 C5 C6 . . 106.14(14) ?
    C7 C5 C4 . . 108.87(14) ?
    C6 C5 C4 . . 112.39(14) ?
    C7 C5 H5 . . 109.8 ?
    C6 C5 H5 . . 109.8 ?
    C4 C5 H5 . . 109.8 ?
    N1 C6 C26 . . 111.68(15) ?
    N1 C6 C5 . . 108.28(15) ?
    C26 C6 C5 . . 110.93(15) ?
    N1 C6 H6 . . 108.6 ?
    C26 C6 H6 . . 108.6 ?
    C5 C6 H6 . . 108.6 ?
    O1 C7 C2 . . 124.89(17) ?
    O1 C7 C5 . . 123.25(18) ?
    C2 C7 C5 . . 111.70(15) ?
    C13 C8 C9 . . 115.5(2) ?
    C13 C8 C1 . . 120.3(2) ?
    C9 C8 C1 . . 124.06(18) ?
    C8 C9 C10 . . 121.4(2) ?
    C8 C9 H9 . . 119.3 ?
    C10 C9 H9 . . 119.3 ?
    C11 C10 C9 . . 120.6(3) ?
    C11 C10 H10 . . 119.7 ?
    C9 C10 H10 . . 119.7 ?
    C10 C11 C12 . . 119.7(3) ?
    C10 C11 H11 . . 120.1 ?
    C12 C11 H11 . . 120.1 ?
    C11 C12 C13 . . 118.7(3) ?
    C11 C12 H12 . . 120.6 ?
    C13 C12 H12 . . 120.6 ?
    F1 C13 C8 . . 117.4(2) ?
    F1 C13 C12 . . 118.6(3) ?
    C8 C13 C12 . . 124.0(3) ?
    C19 C14 C15 . . 115.3(2) ?
    C19 C14 C3 . . 122.84(18) ?
    C15 C14 C3 . . 121.68(18) ?
    C16 C15 C14 . . 122.0(2) ?
    C16 C15 H15 . . 119.0 ?
    C14 C15 H15 . . 119.0 ?
    C17 C16 C15 . . 120.0(3) ?
    C17 C16 H16 . . 120.0 ?
    C15 C16 H16 . . 120.0 ?
    C18 C17 C16 . . 120.0(3) ?
    C18 C17 H17 . . 120.0 ?
    C16 C17 H17 . . 120.0 ?
    C17 C18 C19 . . 118.9(3) ?
    C17 C18 H18 . . 120.5 ?
    C19 C18 H18 . . 120.5 ?
    F2 C19 C14 . . 118.1(2) ?
    F2 C19 C18 . . 118.0(2) ?
    C14 C19 C18 . . 123.9(2) ?
    C25 C20 C21 . . 115.4(2) ?
    C25 C20 C4 . . 122.96(18) ?
    C21 C20 C4 . . 121.63(17) ?
    C23 C22 C21 . . 119.8(3) ?
    C23 C22 H22 . . 120.1 ?
    C21 C22 H22 . . 120.1 ?
    C22 C23 C24 . . 119.7(2) ?
    C22 C23 H23 . . 120.1 ?
    C24 C23 H23 . . 120.1 ?
    C23 C24 C25 . . 119.2(2) ?
    C23 C24 H24 . . 120.4 ?
    C25 C24 H24 . . 120.4 ?
    C27 C26 C31 . . 116.01(18) ?
    C27 C26 C6 . . 120.37(17) ?
    C31 C26 C6 . . 123.62(17) ?
    F4 C27 C28 . . 117.94(19) ?
    F4 C27 C26 . . 117.80(17) ?
    C28 C27 C26 . . 124.3(2) ?
    C29 C28 C27 . . 117.9(2) ?
    C29 C28 H28 . . 121.0 ?
    C27 C28 H28 . . 121.0 ?
    C30 C29 C28 . . 120.3(2) ?
    C30 C29 H29 . . 119.9 ?
    C28 C29 H29 . . 119.9 ?
    C29 C30 C31 . . 120.6(2) ?
    C29 C30 H30 . . 119.7 ?
    C31 C30 H30 . . 119.7 ?
    C26 C31 C30 . . 120.9(2) ?
    C26 C31 H31 . . 119.5 ?
    C30 C31 H31 . . 119.5 ?
    C6 N1 C1 . . 113.27(15) ?
    C6 N1 H1N . . 109.6(14) ?
    C1 N1 H1N . . 108.1(14) ?
    C4 N2 C3 . . 112.30(14) ?
    C4 N2 H2N . . 109.5(13) ?
    C3 N2 H2N . . 109.4(13) ?
    F3A C21 C22 . . 119.0(4) ?
    F3A C21 C20 . . 118.1(4) ?
    C22 C21 C20 . . 122.9(2) ?
    F3A C21 H21 . . 1.7 ?
    C22 C21 H21 . . 118.6 ?
    C20 C21 H21 . . 118.6 ?
    F3 C25 C20 . . 119.6(2) ?
    F3 C25 C24 . . 117.5(2) ?
    C20 C25 C24 . . 123.0(2) ?
    F3 C25 H21A . . 1.1 ?
    C20 C25 H21A . . 118.5 ?
    C24 C25 H21A . . 118.5 ?
loop_
    _geom_torsion_atom_site_label_1
    _geom_torsion_atom_site_label_2
    _geom_torsion_atom_site_label_3
    _geom_torsion_atom_site_label_4
    _geom_torsion_site_symmetry_1
    _geom_torsion_site_symmetry_2
    _geom_torsion_site_symmetry_3
    _geom_torsion_site_symmetry_4
    _geom_torsion
    _geom_torsion_publ_flag
    N1 C1 C2 C7 . . . . 56.93(19) ?
    C8 C1 C2 C7 . . . . 179.12(15) ?
    N1 C1 C2 C3 . . . . -62.0(2) ?
    C8 C1 C2 C3 . . . . 60.2(2) ?
    C7 C2 C3 N2 . . . . -1.65(18) ?
    C1 C2 C3 N2 . . . . 116.29(16) ?
    C7 C2 C3 C14 . . . . 116.50(16) ?
    C1 C2 C3 C14 . . . . -125.56(17) ?
    N2 C4 C5 C7 . . . . -3.65(19) ?
    C20 C4 C5 C7 . . . . -122.62(16) ?
    N2 C4 C5 C6 . . . . -120.95(15) ?
    C20 C4 C5 C6 . . . . 120.09(16) ?
    C7 C5 C6 N1 . . . . -60.26(18) ?
    C4 C5 C6 N1 . . . . 58.65(19) ?
    C7 C5 C6 C26 . . . . 176.86(15) ?
    C4 C5 C6 C26 . . . . -64.2(2) ?
    C3 C2 C7 O1 . . . . -123.9(2) ?
    C1 C2 C7 O1 . . . . 113.9(2) ?
    C3 C2 C7 C5 . . . . 60.54(18) ?
    C1 C2 C7 C5 . . . . -61.65(18) ?
    C6 C5 C7 O1 . . . . -112.1(2) ?
    C4 C5 C7 O1 . . . . 126.71(19) ?
    C6 C5 C7 C2 . . . . 63.50(18) ?
    C4 C5 C7 C2 . . . . -57.69(18) ?
    N1 C1 C8 C13 . . . . -163.67(19) ?
    C2 C1 C8 C13 . . . . 75.2(2) ?
    N1 C1 C8 C9 . . . . 20.7(3) ?
    C2 C1 C8 C9 . . . . -100.4(2) ?
    C13 C8 C9 C10 . . . . -1.2(4) ?
    C1 C8 C9 C10 . . . . 174.7(2) ?
    C8 C9 C10 C11 . . . . -0.1(4) ?
    C9 C10 C11 C12 . . . . 1.1(5) ?
    C10 C11 C12 C13 . . . . -0.9(5) ?
    C9 C8 C13 F1 . . . . -178.7(2) ?
    C1 C8 C13 F1 . . . . 5.3(3) ?
    C9 C8 C13 C12 . . . . 1.4(4) ?
    C1 C8 C13 C12 . . . . -174.6(2) ?
    C11 C12 C13 F1 . . . . 179.7(3) ?
    C11 C12 C13 C8 . . . . -0.4(5) ?
    N2 C3 C14 C19 . . . . -105.3(2) ?
    C2 C3 C14 C19 . . . . 136.0(2) ?
    N2 C3 C14 C15 . . . . 69.4(3) ?
    C2 C3 C14 C15 . . . . -49.3(3) ?
    C19 C14 C15 C16 . . . . 0.4(4) ?
    C3 C14 C15 C16 . . . . -174.7(3) ?
    C14 C15 C16 C17 . . . . -1.2(6) ?
    C15 C16 C17 C18 . . . . 1.1(6) ?
    C16 C17 C18 C19 . . . . -0.3(6) ?
    C15 C14 C19 F2 . . . . -178.8(3) ?
    C3 C14 C19 F2 . . . . -3.8(3) ?
    C15 C14 C19 C18 . . . . 0.5(4) ?
    C3 C14 C19 C18 . . . . 175.5(2) ?
    C17 C18 C19 F2 . . . . 178.7(3) ?
    C17 C18 C19 C14 . . . . -0.5(5) ?
    N2 C4 C20 C25 . . . . 130.75(19) ?
    C5 C4 C20 C25 . . . . -111.3(2) ?
    N2 C4 C20 C21 . . . . -51.0(2) ?
    C5 C4 C20 C21 . . . . 66.9(2) ?
    C21 C22 C23 C24 . . . . -0.8(4) ?
    C22 C23 C24 C25 . . . . -1.3(4) ?
    N1 C6 C26 C27 . . . . 171.53(17) ?
    C5 C6 C26 C27 . . . . -67.6(2) ?
    N1 C6 C26 C31 . . . . -8.4(2) ?
    C5 C6 C26 C31 . . . . 112.5(2) ?
    C31 C26 C27 F4 . . . . 178.71(17) ?
    C6 C26 C27 F4 . . . . -1.2(3) ?
    C31 C26 C27 C28 . . . . -0.8(3) ?
    C6 C26 C27 C28 . . . . 179.30(19) ?
    F4 C27 C28 C29 . . . . -178.1(2) ?
    C26 C27 C28 C29 . . . . 1.4(4) ?
    C27 C28 C29 C30 . . . . -1.3(4) ?
    C28 C29 C30 C31 . . . . 0.7(4) ?
    C27 C26 C31 C30 . . . . 0.1(3) ?
    C6 C26 C31 C30 . . . . 180.0(2) ?
    C29 C30 C31 C26 . . . . 0.0(4) ?
    C26 C6 N1 C1 . . . . -175.95(15) ?
    C5 C6 N1 C1 . . . . 61.62(19) ?
    C8 C1 N1 C6 . . . . 178.37(15) ?
    C2 C1 N1 C6 . . . . -60.0(2) ?
    C20 C4 N2 C3 . . . . -174.49(14) ?
    C5 C4 N2 C3 . . . . 64.57(18) ?
    C14 C3 N2 C4 . . . . 176.03(14) ?
    C2 C3 N2 C4 . . . . -61.80(18) ?
    C23 C22 C21 F3A . . . . -175.4(4) ?
    C23 C22 C21 C20 . . . . 2.7(3) ?
    C25 C20 C21 F3A . . . . 175.8(3) ?
    C4 C20 C21 F3A . . . . -2.5(3) ?
    C25 C20 C21 C22 . . . . -2.3(3) ?
    C4 C20 C21 C22 . . . . 179.37(18) ?
    C21 C20 C25 F3 . . . . -179.71(19) ?
    C4 C20 C25 F3 . . . . -1.4(3) ?
    C21 C20 C25 C24 . . . . 0.0(3) ?
    C4 C20 C25 C24 . . . . 178.4(2) ?
    C23 C24 C25 F3 . . . . -178.5(2) ?
    C23 C24 C25 C20 . . . . 1.7(4) ?
loop_
    _geom_hbond_atom_site_label_D
    _geom_hbond_atom_site_label_H
    _geom_hbond_atom_site_label_A
    _geom_hbond_site_symmetry_A
    _geom_hbond_distance_DH
    _geom_hbond_distance_HA
    _geom_hbond_distance_DA
    _geom_hbond_angle_DHA
    N1 H1N O1 4_565 0.86(2) 2.26(2) 3.119(2) 175.2(19)
    N2 H2N F1 2_546 0.92(2) 2.46(2) 3.332(2) 158.4(17)
    C22 H22 F4 3_657 0.93 2.52 3.345(3) 148
_iucr_refine_instructions_details
;
TITL new in P2(1)/c
CELL  0.71073  12.5610  15.9118  13.0221   90.000  103.207   90.000
ZERR     4.00   0.0011   0.0013   0.0008    0.000    0.003    0.000
LATT 1
SYMM  - X, 1/2 + Y, 1/2 - Z
SFAC C  H  N  O  F
UNIT 124  96  8  4  16
MERG 2
L.S. 8
ACTA 50
BOND $H
FMAP 2
PLAN 5
CONF
EQIV $1 x, -y+1/2, z-1/2
HTAB N1 O1_$1
EQIV $2 -x, y-1/2, -z+3/2
HTAB N2 F1_$2
SIZE     0.22   0.35   0.45
DFIX  1.34  0.002 C21 F3A
FLAT 0.01 C20 C21 C22 F3A
WGHT   0.076600   0.694300
FVAR 0.617200 0.837830
TEMP    25.00
C1     1   0.096836   0.226442   0.673142  11.000000   0.046270 =
           0.034710   0.047590   0.003680   0.015400   0.005690
AFIX 13
H1     2   0.113774   0.283852   0.699000  11.000000  -1.200000
AFIX 0
C2     1   0.084539   0.169595   0.767474  11.000000   0.043250 =
           0.040150   0.040180  -0.003020   0.019510   0.004790
AFIX 13
H2     2   0.028207   0.192975   0.800326  11.000000  -1.200000
AFIX 0
C3     1   0.056235   0.076955   0.735349  11.000000   0.036830 =
           0.041560   0.035130  -0.001340   0.010950   0.001970
AFIX 13
H3     2   0.047181   0.070816   0.658956  11.000000  -1.200000
AFIX 0
C4     1   0.251133   0.044334   0.760601  11.000000   0.037650 =
           0.034810   0.034160  -0.001620   0.012320  -0.002620
AFIX 13
H4     2   0.240518   0.041235   0.683764  11.000000  -1.200000
AFIX 0
C5     1   0.282006   0.135663   0.798612  11.000000   0.038620 =
           0.034770   0.032390   0.001210   0.008430  -0.002870
AFIX 13
H5     2   0.351120   0.135461   0.851936  11.000000  -1.200000
AFIX 0
C6     1   0.291295   0.195166   0.706490  11.000000   0.040580 =
           0.032690   0.040410   0.003200   0.012570  -0.001210
AFIX 13
H6     2   0.306206   0.252212   0.734447  11.000000  -1.200000
AFIX 0
C7     1   0.192734   0.170975   0.845046  11.000000   0.051790 =
           0.034210   0.037070  -0.001830   0.016880  -0.002860
C8     1  -0.009063   0.227520   0.589651  11.000000   0.043490 =
           0.048070   0.057360   0.017200   0.017780   0.011430
C9     1  -0.027626   0.180273   0.498591  11.000000   0.052700 =
           0.082780   0.051000   0.004900   0.008400   0.013320
AFIX 43
H9     2   0.029241   0.148783   0.483410  11.000000  -1.200000
AFIX 0
C10    1  -0.129480   0.178709   0.429036  11.000000   0.065810 =
           0.120580   0.064060   0.009600  -0.002820   0.003330
AFIX 43
H10    2  -0.139859   0.146342   0.368087  11.000000  -1.200000
AFIX 0
C11    1  -0.214099   0.224003   0.449165  11.000000   0.054430 =
           0.125980   0.101010   0.034590  -0.001890   0.011860
AFIX 43
H11    2  -0.282419   0.221858   0.402848  11.000000  -1.200000
AFIX 0
C12    1  -0.198480   0.272496   0.537329  11.000000   0.053110 =
           0.101730   0.136600   0.037560   0.020290   0.039060
AFIX 43
H12    2  -0.255402   0.304455   0.551579  11.000000  -1.200000
AFIX 0
C13    1  -0.096876   0.273377   0.605037  11.000000   0.068860 =
           0.060300   0.087920   0.012960   0.027100   0.026180
C14    1  -0.044885   0.045730   0.766922  11.000000   0.033800 =
           0.050110   0.049040   0.000370   0.008570   0.000650
C15    1  -0.059711   0.056434   0.867956  11.000000   0.065670 =
           0.116900   0.058930  -0.016450   0.028430  -0.035760
AFIX 43
H15    2  -0.008793   0.087707   0.915973  11.000000  -1.200000
AFIX 0
C16    1  -0.147522   0.022238   0.899735  11.000000   0.084890 =
           0.153690   0.087260  -0.023970   0.053720  -0.048150
AFIX 43
H16    2  -0.154609   0.029675   0.968696  11.000000  -1.200000
AFIX 0
C17    1  -0.224200  -0.022591   0.830015  11.000000   0.058680 =
           0.117570   0.118390  -0.008120   0.042870  -0.028380
AFIX 43
H17    2  -0.284227  -0.044925   0.851109  11.000000  -1.200000
AFIX 0
C18    1  -0.212944  -0.034529   0.730429  11.000000   0.047330 =
           0.098880   0.102560  -0.019010   0.010270  -0.029650
AFIX 43
H18    2  -0.264690  -0.065200   0.682494  11.000000  -1.200000
AFIX 0
C19    1  -0.123876  -0.000659   0.701057  11.000000   0.053140 =
           0.073620   0.057870  -0.013990   0.009690  -0.007820
C20    1   0.337037  -0.017850   0.812004  11.000000   0.034670 =
           0.031680   0.051730  -0.000050   0.012090  -0.004600
C22    1   0.434341  -0.091508   0.967512  11.000000   0.058810 =
           0.052160   0.077550   0.016760  -0.010410  -0.006420
AFIX 43
H22    2   0.443328  -0.102671   1.039085  11.000000  -1.200000
AFIX 0
C23    1   0.497705  -0.131672   0.910761  11.000000   0.056730 =
           0.041270   0.123250   0.005770  -0.010370   0.005550
AFIX 43
H23    2   0.550707  -0.169831   0.943628  11.000000  -1.200000
AFIX 0
C24    1   0.483055  -0.115654   0.805378  11.000000   0.061550 =
           0.047980   0.130240  -0.013560   0.030740   0.014570
AFIX 43
H24    2   0.526873  -0.141859   0.766229  11.000000  -1.200000
AFIX 0
C26    1   0.384067   0.168253   0.656874  11.000000   0.041750 =
           0.035470   0.044060   0.009150   0.014930  -0.001440
C27    1   0.491035   0.174604   0.712744  11.000000   0.045870 =
           0.047060   0.048190   0.007580   0.010870  -0.004280
C28    1   0.579660   0.151001   0.674546  11.000000   0.039380 =
           0.072100   0.081960   0.011580   0.015150   0.003400
AFIX 43
H28    2   0.650337   0.155401   0.715936  11.000000  -1.200000
AFIX 0
C29    1   0.560805   0.120723   0.573447  11.000000   0.054480 =
           0.082350   0.084620  -0.001250   0.035880   0.007950
AFIX 43
H29    2   0.619387   0.105288   0.544905  11.000000  -1.200000
AFIX 0
C30    1   0.456675   0.113142   0.514621  11.000000   0.063130 =
           0.079090   0.062060  -0.005930   0.029900   0.005620
AFIX 43
H30    2   0.444608   0.091994   0.446355  11.000000  -1.200000
AFIX 0
C31    1   0.368514   0.136668   0.555591  11.000000   0.046170 =
           0.059530   0.047600   0.002780   0.016710   0.000220
AFIX 43
H31    2   0.297901   0.131135   0.514387  11.000000  -1.200000
AFIX 0
F1     5  -0.081247   0.322385   0.693303  11.000000   0.108600 =
           0.091660   0.129210  -0.012310   0.038810   0.053620
F2     5  -0.112915  -0.014650   0.601749  11.000000   0.120610 =
           0.163710   0.080450  -0.052720   0.027730  -0.062140
F4     5   0.509956   0.207083   0.812293  11.000000   0.053850 =
           0.076010   0.054470   0.001400   0.003960  -0.010960
N1     3   0.186919   0.195244   0.630133  11.000000   0.040200 =
           0.045530   0.038680   0.010600   0.013970   0.005490
H1N    2   0.191405   0.226352   0.577121  11.000000   0.046910
N2     3   0.148044   0.023857   0.790693  11.000000   0.035040 =
           0.034880   0.046760   0.002760   0.012250  -0.002140
H2N    2   0.131192  -0.031846   0.776153  11.000000   0.050240
O1     4   0.208977   0.201534   0.932409  11.000000   0.069750 =
           0.074920   0.045060  -0.024140   0.017860  -0.002710
C21    1   0.357389  -0.034654   0.918790  11.000000   0.045960 =
           0.050080   0.056790   0.010070   0.005380  -0.003090
PART 1
AFIX 43
H21    2   0.317053  -0.006097   0.959379  21.000000  -1.200000
PART 2
AFIX 0
F3A    5   0.301508   0.008264   0.976773 -21.000000   0.091770 =
           0.106510   0.047040   0.019220   0.014730   0.010900
PART 0
C25    1   0.402313  -0.060026   0.757674  11.000000   0.059630 =
           0.041520   0.073350  -0.005080   0.025440   0.003960
PART 2
AFIX 43
H21A   2   0.391677  -0.050716   0.685536 -21.000000  -1.200000
PART 1
AFIX 0
F3     5   0.388959  -0.047570   0.655461  21.000000   0.116720 =
           0.079310   0.071330  -0.003070   0.052200   0.030510
PART
HKLF 4
END
;
