# Supplementary material for: 2,4,6,8-Tetra­kis(2-fluoro­phen­yl)-3,7-diaza­bicyclo­[3.3.1]nonan-9-one
Source: Acta Crystallogr Sect E Struct Rep Online. 2013 Jan 4;69(Pt 2):o179. doi: 10.1107/S1600536812051574 (PMC3569241; doi:10.1107/S1600536812051574)
Supplement: Supplementary file 2 [file e-69-0o179-Isup2.hkl]

# 
# h,k,l, Fc-squared, Fo-squared, sigma(Fo-squared) and status flag 
# 
data_I
_shelx_title ' new in P2(1)/c' 
_shelx_refln_list_code          4 
_shelx_F_calc_maximum      166.31 
_exptl_crystal_F_000      1072.00 
_reflns_d_resolution_high  0.7425 
 
loop_ 
 _symmetry_equiv_pos_as_xyz 
 'x, y, z' 
 '-x, y+1/2, -z+1/2' 
 '-x, -y, -z' 
 'x, -y-1/2, z-1/2' 
 
_cell_length_a    12.5610 
_cell_length_b    15.9118 
_cell_length_c    13.0221 
_cell_angle_alpha  90.000 
_cell_angle_beta  103.207 
_cell_angle_gamma  90.000 
 
_shelx_F_squared_multiplier     1.000 
 
loop_ 
 _refln_index_h 
 _refln_index_k 
 _refln_index_l 
 _refln_F_squared_calc 
 _refln_F_squared_meas 
 _refln_F_squared_sigma 
 _refln_observed_status 
   2   0   0     5232.19     5126.11     83.56 o 
   3   0   0    14383.79    12736.91    191.84 o 
   4   0   0      106.07       85.48      4.69 o 
   5   0   0       81.89       66.57      3.92 o 
   6   0   0       55.55       39.87      3.57 o 
   7   0   0     2811.73     2796.01     38.43 o 
   8   0   0      111.02       96.65      7.20 o 
   9   0   0       45.44       37.43      5.03 o 
  10   0   0      562.02      557.00     23.02 o 
  11   0   0       45.13       73.00      9.74 o 
  12   0   0       63.15       55.26      8.90 o 
  13   0   0      162.58      179.03     14.70 o 
   2   1   0       23.30       17.58      1.01 o 
   3   1   0     8464.53     8272.96     79.32 o 
   4   1   0       67.51       64.09      2.19 o 
   5   1   0      659.95      645.14      8.49 o 
   6   1   0      102.07      123.36      3.50 o 
   7   1   0        2.03        0.80      1.72 o 
   8   1   0        8.00        4.23      1.92 o 
   9   1   0      238.37      214.78      6.49 o 
  10   1   0      736.66      635.23     17.23 o 
  11   1   0       53.19       44.00      6.24 o 
  12   1   0        8.19       18.59      5.21 o 
  13   1   0       31.77       31.78      8.26 o 
   0   2   0        4.59       -1.34      1.34 o 
   1   2   0      443.04      453.72      6.06 o 
   2   2   0     1167.27     1179.76     11.34 o 
   3   2   0     2842.20     3055.60     27.76 o 
   4   2   0     7537.89     7240.89     63.91 o 
   5   2   0       34.95       29.46      1.78 o 
   6   2   0      467.75      411.31      6.65 o 
   7   2   0      972.71      953.39     12.42 o 
   8   2   0      143.11      162.26      4.93 o 
   9   2   0        0.00        1.71      2.44 o 
  10   2   0     3220.80     3200.51     56.13 o 
  11   2   0      643.01      740.53     19.51 o 
  12   2   0       11.34       18.82      8.91 o 
  13   2   0        9.04        5.95      4.99 o 
   1   3   0       61.14       41.02      1.50 o 
   2   3   0     5860.37     5628.53     46.30 o 
   3   3   0     5581.92     5388.77     47.88 o 
   4   3   0      474.93      484.43      6.15 o 
   5   3   0      378.60      453.75      6.18 o 
   6   3   0       38.63       26.24      2.15 o 
   7   3   0       35.46       42.99      3.12 o 
   8   3   0      234.85      175.18      4.96 o 
   9   3   0      191.59      225.70      6.77 o 
  10   3   0        0.13       -5.11      5.11 o 
  11   3   0       53.84       47.87      6.66 o 
  12   3   0        8.66        8.11      4.71 o 
  13   3   0        5.25        5.31      7.00 o 
   0   4   0     5746.57     5519.80     53.96 o 
   1   4   0    27659.21    25400.91    183.66 o 
   2   4   0    13467.19    13183.60    106.68 o 
   3   4   0      663.51      558.00      6.19 o 
   4   4   0     1656.61     1757.76     17.33 o 
   5   4   0        9.87        6.07      1.36 o 
   6   4   0      299.94      382.00      6.04 o 
   7   4   0       56.62       66.11      3.02 o 
   8   4   0      531.38      477.95      8.35 o 
   9   4   0      888.74      910.21     14.99 o 
  10   4   0       54.71       50.42      7.59 o 
  11   4   0      127.85      145.36     13.30 o 
  12   4   0        0.01       -2.72      4.37 o 
  13   4   0        0.60       -2.56      4.82 o 
   1   5   0     1847.93     1994.14     15.55 o 
   2   5   0     5614.03     5576.00     43.43 o 
   3   5   0      850.01      813.49      8.49 o 
   4   5   0       26.80       32.62      1.72 o 
   5   5   0     1049.93     1152.28     12.69 o 
   6   5   0     1593.22     1531.12     16.36 o 
   7   5   0       61.57       56.80      2.73 o 
   8   5   0       31.67       32.79      3.19 o 
   9   5   0        0.11       -4.48      4.48 o 
  10   5   0      388.18      403.68     13.62 o 
  11   5   0      191.01      193.85     10.46 o 
  12   5   0       25.98       20.48      5.46 o 
  13   5   0       13.66        7.86      5.69 o 
   0   6   0    12138.52    12197.33    117.56 o 
   1   6   0      478.37      393.97      4.41 o 
   2   6   0     1208.49     1236.47     11.18 o 
   3   6   0      800.16      762.47      8.30 o 
   4   6   0     1566.84     1798.73     16.92 o 
   5   6   0      621.01      665.93      8.02 o 
   6   6   0      389.22      393.24      6.04 o 
   7   6   0        3.18        8.04      1.97 o 
   8   6   0      271.54      240.19      6.16 o 
   9   6   0       34.49       23.24      6.65 o 
  10   6   0        9.32       -0.90      4.33 o 
  11   6   0       26.59       43.78      6.38 o 
  12   6   0        0.00       -1.20      4.92 o 
  13   6   0        4.44        9.59     11.66 o 
   1   7   0     1555.10     1564.46     13.04 o 
   2   7   0      991.46     1054.33      9.53 o 
   3   7   0     4067.59     4021.62     34.63 o 
   4   7   0     3771.68     4001.86     34.74 o 
   5   7   0      175.77      160.92      3.76 o 
   6   7   0       13.36       16.57      1.90 o 
   7   7   0       21.56       22.40      2.45 o 
   8   7   0      231.46      244.76      6.45 o 
   9   7   0      269.07      265.78      9.16 o 
  10   7   0        6.28        5.27      3.61 o 
  11   7   0      101.39       89.99      6.32 o 
  12   7   0        0.00       -1.82      3.94 o 
  13   7   0        0.20       -6.46      6.46 o 
   0   8   0     1563.60     1633.42     18.49 o 
   1   8   0     1338.93     1448.71     12.49 o 
   2   8   0       12.69       10.32      1.38 o 
   3   8   0      145.91      121.15      3.11 o 
   4   8   0       60.52       59.96      2.47 o 
   5   8   0      773.18      755.08      9.20 o 
   6   8   0      280.47      288.09      5.38 o 
   7   8   0      728.99      716.50     10.32 o 
   8   8   0      319.59      316.54      8.24 o 
   9   8   0      727.34      758.86     16.47 o 
  10   8   0       63.09       62.21     11.03 o 
  11   8   0        0.73        0.56      3.75 o 
  12   8   0        0.06       -1.53      4.03 o 
   1   9   0       11.99        7.88      1.36 o 
   2   9   0      126.59      125.37      2.90 o 
   3   9   0        0.07       -0.49      1.24 o 
   4   9   0       29.42       16.64      1.92 o 
   5   9   0       15.77        9.83      1.92 o 
   6   9   0      506.03      499.44      8.20 o 
   7   9   0      608.80      580.39     11.31 o 
   8   9   0        1.46       -2.80      3.04 o 
   9   9   0      121.61      121.88      5.80 o 
  10   9   0        0.05        0.57      3.18 o 
  11   9   0        2.75        6.56      4.32 o 
  12   9   0        4.07       -2.12      4.91 o 
   0  10   0        2.00       -0.36      1.67 o 
   1  10   0        3.04        2.07      1.30 o 
   2  10   0        1.98        0.41      1.35 o 
   3  10   0     1686.38     1627.49     14.57 o 
   4  10   0      146.46      152.63      4.27 o 
   5  10   0      568.87      593.15      9.10 o 
   6  10   0      488.47      468.46     11.35 o 
   7  10   0       58.34       56.09      4.31 o 
   8  10   0       28.65       15.85      3.50 o 
   9  10   0      176.33      185.45      7.11 o 
  10  10   0       31.41       28.85      4.16 o 
  11  10   0        4.06       -0.19      4.30 o 
   1  11   0      220.05      220.81      4.14 o 
   2  11   0      245.10      288.83      6.00 o 
   3  11   0      182.22      165.48      4.10 o 
   4  11   0      173.41      159.15      4.78 o 
   5  11   0        9.98       11.51      2.73 o 
   6  11   0        0.22       -0.52      2.89 o 
   7  11   0       62.61       56.54      4.50 o 
   8  11   0       98.39       81.41      5.08 o 
   9  11   0       75.10       77.12      6.38 o 
  10  11   0       52.64       48.66      4.84 o 
  11  11   0        7.53        5.76      4.69 o 
   0  12   0      599.71      614.62     18.89 o 
   1  12   0      562.05      536.46      8.95 o 
   2  12   0       91.27       98.56      3.58 o 
   3  12   0       49.97       63.04      3.29 o 
   4  12   0      542.51      524.69      9.63 o 
   5  12   0        2.31       -1.16      2.56 o 
   6  12   0       88.58       83.45      4.47 o 
   7  12   0       18.51       23.57      3.69 o 
   8  12   0       37.57       33.49      4.24 o 
   9  12   0       29.24       28.91      4.42 o 
  10  12   0        0.15       -1.42      4.31 o 
  11  12   0        8.87       -2.49      7.74 o 
   1  13   0        0.17       -0.75      2.02 o 
   2  13   0       57.62       57.79      3.98 o 
   3  13   0      238.62      222.01      5.76 o 
   4  13   0      223.38      210.17      6.41 o 
   5  13   0        1.71       -1.25      2.62 o 
   6  13   0       34.38       35.67      3.58 o 
   7  13   0        3.11        0.88      2.86 o 
   8  13   0        4.96        4.08      3.55 o 
   9  13   0        1.55        5.72      3.69 o 
  10  13   0       15.90        5.09      4.67 o 
  11  13   0       24.12       30.77      9.90 o 
   0  14   0      111.34      116.30      6.81 o 
   1  14   0        0.42       -2.22      2.22 o 
   2  14   0        0.14       -0.85      2.37 o 
   3  14   0       31.61       38.16      3.67 o 
   4  14   0        0.00       -1.03      3.22 o 
   5  14   0       24.92       18.61      3.43 o 
   6  14   0        5.37        3.37      3.98 o 
   7  14   0       20.55       11.86      3.29 o 
   8  14   0        0.49       -3.01      3.01 o 
   9  14   0        2.44        3.90      4.51 o 
  10  14   0       17.38       13.31      8.53 o 
  11  14   0        1.13       -6.88      6.88 o 
   1  15   0        4.74        5.71      2.70 o 
   2  15   0       89.91       79.69      4.24 o 
   3  15   0      189.79      172.14      6.30 o 
   4  15   0       37.88       38.60      4.00 o 
   5  15   0        4.16        0.91      3.00 o 
   6  15   0       10.96        9.15      3.40 o 
   7  15   0       18.87       15.48      3.67 o 
   8  15   0       16.23       22.48      4.43 o 
   9  15   0       14.55       14.93      8.83 o 
  10  15   0        0.86       -1.00      7.22 o 
   0  16   0        0.25        2.94      4.04 o 
   1  16   0       40.91       44.33      4.11 o 
   2  16   0        0.21       -3.08      3.08 o 
   3  16   0        1.49        0.19      3.47 o 
   4  16   0       32.70       31.04      4.57 o 
   5  16   0       38.27       34.83      4.58 o 
   6  16   0        8.27        9.47      3.42 o 
   7  16   0        8.51        2.80      3.99 o 
   8  16   0        0.21       -4.53      4.53 o 
   9  16   0       27.42       41.08     10.37 o 
   1  17   0       21.65       27.52      4.63 o 
   2  17   0        2.04        4.14      3.79 o 
   3  17   0        0.00        1.70      3.88 o 
   4  17   0       10.80       12.52      4.19 o 
   5  17   0        8.52        0.11      3.86 o 
   6  17   0        5.11        1.59      4.62 o 
   7  17   0       51.62       57.55      6.72 o 
   8  17   0      113.28      137.50     14.99 o 
   0  18   0        5.96       13.88      6.60 o 
   1  18   0       12.78       15.88      4.67 o 
   2  18   0      146.45      156.21      7.63 o 
   3  18   0        6.45       -1.66      4.00 o 
   4  18   0        5.42        8.10      6.76 o 
   5  18   0        4.09       -3.97      5.39 o 
   6  18   0       43.22       40.27     11.50 o 
   7  18   0       39.00       41.29     11.73 o 
   1  19   0       13.91       16.56      6.19 o 
   2  19   0       11.04       -1.53      5.55 o 
   3  19   0      111.81      106.22      9.59 o 
   4  19   0        8.59        2.36      8.14 o 
   5  19   0        0.94       -0.97      8.32 o 
 -14   1   1       48.00       47.93      7.12 o 
 -13   1   1      102.76      118.18      8.93 o 
 -12   1   1      100.60      106.19      8.16 o 
 -11   1   1        3.04       -4.35      4.35 o 
 -10   1   1      445.02      409.76     18.80 o 
  -9   1   1       85.07       67.20      3.62 o 
  -8   1   1      386.45      429.03      7.62 o 
  -7   1   1      163.68      178.65      6.19 o 
  -6   1   1      213.30      317.08      5.59 o 
  -5   1   1       97.63      116.12      3.32 o 
  -4   1   1      133.23      101.90      2.65 o 
  -3   1   1      820.48      820.26      9.25 o 
  -2   1   1     2251.78     2173.58     45.83 o 
   0   1   1      153.20      121.50      5.00 o 
   1   1   1     5523.24     5728.50     63.50 o 
   2   1   1    11195.38    10305.48    110.25 o 
   3   1   1      139.43      159.96      2.68 o 
   4   1   1     2243.49     2246.92     23.14 o 
   5   1   1     1069.91     1194.76     13.76 o 
   6   1   1      766.20      851.13     10.94 o 
   7   1   1      458.15      498.37      7.94 o 
   8   1   1        2.02        1.14      2.07 o 
   9   1   1       11.26        4.29      2.91 o 
  10   1   1      739.21      762.44     13.67 o 
  11   1   1      143.17      151.75      8.92 o 
  12   1   1       34.98       66.03     15.65 o 
  13   1   1       18.33       18.52      5.32 o 
 -14   2   1        4.56        4.41     12.92 o 
 -13   2   1       19.36       25.64      7.36 o 
 -12   2   1        0.02       -2.02      4.30 o 
 -11   2   1       35.59       59.93      7.27 o 
 -10   2   1      404.34      381.37     13.16 o 
  -9   2   1      671.17      645.67     10.38 o 
  -8   2   1        0.05       -1.57      1.77 o 
  -7   2   1        0.32       -1.52      1.52 o 
  -6   2   1       25.17       18.61      1.79 o 
  -5   2   1        0.81       -0.01      1.15 o 
  -4   2   1      313.11      332.23      5.02 o 
  -3   2   1      870.92      756.19      7.96 o 
  -2   2   1      409.57      422.24      4.74 o 
  -1   2   1      114.82      110.83      2.44 o 
   0   2   1    12238.45    11725.32    148.28 o 
   1   2   1     1077.30     1164.43     13.57 o 
   2   2   1     1371.27     1314.75     25.47 o 
   3   2   1     3284.86     3102.88     28.17 o 
   4   2   1     1447.55     1279.30     12.94 o 
   5   2   1       18.51       27.31      1.90 o 
   6   2   1       37.93       39.06      2.28 o 
   7   2   1      110.24      101.83      3.75 o 
   8   2   1      714.35      724.66     12.04 o 
   9   2   1      320.67      330.24      9.81 o 
  10   2   1      455.88      455.94     10.24 o 
  11   2   1        3.16       -2.75      4.02 o 
  12   2   1        7.26        5.83      4.64 o 
  13   2   1        9.55        8.33      5.48 o 
 -14   3   1        7.66       15.51      5.78 o 
 -13   3   1       40.35       51.02     10.47 o 
 -12   3   1        5.19       10.38      4.97 o 
 -11   3   1      746.74      700.10     19.00 o 
 -10   3   1     1228.75     1262.37     43.49 o 
  -9   3   1      367.91      352.89      8.44 o 
  -8   3   1      353.87      405.15      7.47 o 
  -7   3   1      287.10      266.53      5.58 o 
  -6   3   1      852.49     1044.73     12.94 o 
  -5   3   1     3534.83     3677.60     33.95 o 
  -4   3   1      111.68       74.51      2.22 o 
  -3   3   1     4715.77     4720.79     42.16 o 
  -2   3   1    20620.71    19616.94    171.42 o 
  -1   3   1    11457.67    10757.98     82.58 o 
   0   3   1     4924.54     4564.75     35.54 o 
   1   3   1    13839.69    12962.54    182.85 o 
   2   3   1    17990.09    16649.46    134.57 o 
   3   3   1     2444.23     2414.06     20.89 o 
   4   3   1     2691.82     3076.98     28.47 o 
   5   3   1       54.27       27.89      1.74 o 
   6   3   1       61.78       89.31      3.37 o 
   7   3   1      630.71      653.94      9.65 o 
   8   3   1      378.36      351.73      7.88 o 
   9   3   1      426.63      444.53     15.41 o 
  10   3   1        5.00        4.07      4.95 o 
  11   3   1      575.24      614.79     19.98 o 
  12   3   1       45.13       37.99      6.00 o 
  13   3   1      134.50      167.09     14.67 o 
 -14   4   1       21.48       19.57      6.12 o 
 -13   4   1      107.72      115.85     16.01 o 
 -12   4   1       34.54       22.62      5.36 o 
 -11   4   1       24.38       12.93      5.20 o 
 -10   4   1     4459.53     4353.33     73.79 o 
  -9   4   1       52.00       49.68      5.42 o 
  -8   4   1      158.47      145.10      4.69 o 
  -7   4   1        8.91        2.19      1.90 o 
  -6   4   1     1149.87     1107.41     12.48 o 
  -5   4   1     2757.04     2761.18     26.29 o 
  -4   4   1       10.96       17.40      1.39 o 
  -3   4   1      144.38      146.64      2.97 o 
  -2   4   1        8.85        0.63      0.90 o 
  -1   4   1    12049.66    12231.77     87.82 o 
   0   4   1    12056.90    11418.55     77.77 o 
   1   4   1    25896.87    24756.97    189.07 o 
   2   4   1     1574.15     1443.67     12.30 o 
   3   4   1     1306.94     1094.70     10.56 o 
   4   4   1       49.09       41.22      1.76 o 
   5   4   1       29.47       17.87      1.68 o 
   6   4   1      311.40      380.84      6.03 o 
   7   4   1      891.14      945.49     12.64 o 
   8   4   1      100.32      114.48      4.92 o 
   9   4   1       61.28       53.91      4.46 o 
  10   4   1      490.25      474.07     18.32 o 
  11   4   1      136.47      123.96      8.32 o 
  12   4   1        1.41       -2.55      4.31 o 
 -14   5   1       15.75       14.31      9.15 o 
 -13   5   1        1.59       -0.96      6.97 o 
 -12   5   1      138.11      109.39     14.19 o 
 -11   5   1       80.34       69.93      6.83 o 
 -10   5   1        0.08       -7.36      7.36 o 
  -9   5   1      806.09      826.08     19.96 o 
  -8   5   1       48.13       49.21      3.21 o 
  -7   5   1      595.70      601.08      8.51 o 
  -6   5   1       58.82       44.05      2.36 o 
  -5   5   1      426.86      474.00      6.69 o 
  -4   5   1       95.06      118.44      3.82 o 
  -3   5   1       80.77      109.48      2.55 o 
  -2   5   1     2172.52     2330.10     19.05 o 
  -1   5   1     7947.06     7937.96     57.49 o 
   0   5   1       63.72       60.81      1.60 o 
   1   5   1      481.53      488.95      5.22 o 
   2   5   1      153.17      173.32      2.84 o 
   3   5   1       77.78       67.08      2.15 o 
   4   5   1       20.75        4.06      1.27 o 
   5   5   1      283.07      325.66      4.96 o 
   6   5   1       67.59       56.44      2.40 o 
   7   5   1      299.32      335.83      6.09 o 
   8   5   1      282.58      313.90      7.60 o 
   9   5   1      407.59      406.54      9.37 o 
  10   5   1      287.64      306.55     12.00 o 
  11   5   1        1.11        5.00      4.75 o 
  12   5   1       64.72       80.17      7.33 o 
 -14   6   1        0.56       10.74      7.51 o 
 -13   6   1        7.01       20.28      6.11 o 
 -12   6   1        7.37        5.94      5.36 o 
 -11   6   1        0.03       -0.97      4.42 o 
 -10   6   1        6.04        3.58      4.60 o 
  -9   6   1      149.72      125.75      8.15 o 
  -8   6   1       56.60       58.33      3.89 o 
  -7   6   1       49.84       48.34      2.73 o 
  -6   6   1     2830.28     2853.01     27.93 o 
  -5   6   1      431.67      413.00      7.45 o 
  -4   6   1     2245.73     2173.15     19.86 o 
  -3   6   1     4902.36     4877.21     41.11 o 
  -2   6   1      368.06      462.56      4.94 o 
  -1   6   1      374.35      423.98      4.58 o 
   0   6   1      841.35      985.59      8.19 o 
   1   6   1     1109.01     1178.15     10.08 o 
   2   6   1     3787.11     3699.14     29.70 o 
   3   6   1      986.46     1186.10     11.76 o 
   4   6   1     7146.94     7213.78     60.02 o 
   5   6   1     1443.78     1411.69     14.14 o 
   6   6   1      587.42      571.98      8.91 o 
   7   6   1       39.72       43.65      2.68 o 
   8   6   1       19.08       20.68      2.47 o 
   9   6   1     1373.01     1373.46     20.57 o 
  10   6   1      194.94      204.78     11.69 o 
  11   6   1      240.67      268.94     11.80 o 
  12   6   1      121.20      134.83     13.66 o 
 -13   7   1        3.05       16.70      6.02 o 
 -12   7   1       41.02       49.49      8.39 o 
 -11   7   1        0.20        3.01      4.66 o 
 -10   7   1      235.35      239.28     11.25 o 
  -9   7   1      298.58      289.45     11.73 o 
  -8   7   1        8.50       -1.37      3.96 o 
  -7   7   1      538.42      518.33      7.53 o 
  -6   7   1      426.04      482.20      6.92 o 
  -5   7   1        2.26        5.80      1.58 o 
  -4   7   1       10.28        5.20      1.45 o 
  -3   7   1     1189.34     1215.42     11.42 o 
  -2   7   1       63.05       72.28      2.05 o 
  -1   7   1     1812.31     1766.06     15.29 o 
   0   7   1      302.72      300.19      3.69 o 
   1   7   1      450.49      384.97      4.62 o 
   2   7   1     1033.40     1013.56      9.29 o 
   3   7   1        0.38       -1.82      1.82 o 
   4   7   1     1531.01     1392.79     13.96 o 
   5   7   1      112.38      129.12      5.80 o 
   6   7   1      199.79      221.82      4.55 o 
   7   7   1      667.16      642.12      9.44 o 
   8   7   1       18.43       12.20      2.42 o 
   9   7   1      108.75      106.42      5.35 o 
  10   7   1       88.09       89.33      6.16 o 
  11   7   1        3.49        8.71      4.15 o 
  12   7   1        2.21       10.55      4.42 o 
 -13   8   1        7.01       14.07      5.93 o 
 -12   8   1       21.91       18.10      6.46 o 
 -11   8   1        2.15       -1.09      3.79 o 
 -10   8   1       71.28       70.89      5.67 o 
  -9   8   1      738.21      709.46     20.10 o 
  -8   8   1       61.01       52.43      4.20 o 
  -7   8   1      565.99      539.28     10.46 o 
  -6   8   1      681.49      695.16      8.96 o 
  -5   8   1      359.87      337.46      5.60 o 
  -4   8   1      853.04      898.23     10.70 o 
  -3   8   1        0.06        1.76      1.32 o 
  -2   8   1        8.57       12.98      1.34 o 
  -1   8   1       13.34       11.30      1.30 o 
   0   8   1       45.74       32.77      1.80 o 
   1   8   1        4.47        2.48      1.22 o 
   2   8   1      350.19      400.71      5.05 o 
   3   8   1      427.61      501.12      6.27 o 
   4   8   1      145.03      155.76      3.77 o 
   5   8   1      103.93       97.21      3.26 o 
   6   8   1      149.38      151.23      4.35 o 
   7   8   1      280.51      277.99      6.07 o 
   8   8   1        1.82       -2.41      2.41 o 
   9   8   1        0.01       -2.10      3.02 o 
  10   8   1       66.25       67.96      5.65 o 
  11   8   1        0.30       -3.19      3.66 o 
 -13   9   1        0.60       -6.93      6.93 o 
 -12   9   1       10.64        8.75      4.46 o 
 -11   9   1       38.76       39.03      5.30 o 
 -10   9   1        0.04        2.14      3.77 o 
  -9   9   1       14.14       17.24      3.46 o 
  -8   9   1      126.37      127.69      5.82 o 
  -7   9   1      665.21      689.64     12.60 o 
  -6   9   1      138.26      154.88      4.72 o 
  -5   9   1        9.58       12.55      1.98 o 
  -4   9   1       69.22       68.57      2.60 o 
  -3   9   1      300.60      289.72      4.71 o 
  -2   9   1       40.57       39.15      1.85 o 
  -1   9   1        6.33       10.51      1.93 o 
   0   9   1       15.17       14.29      1.49 o 
   1   9   1     1379.39     1486.67     13.05 o 
   2   9   1        9.06        8.04      1.44 o 
   3   9   1      414.56      365.36      6.22 o 
   4   9   1       14.21        6.47      1.73 o 
   5   9   1        3.96        6.46      2.02 o 
   6   9   1        0.03       -0.95      1.98 o 
   7   9   1      210.37      202.12      5.51 o 
   8   9   1        4.02        2.83      2.97 o 
   9   9   1      222.66      226.48     11.08 o 
  10   9   1       90.00       89.41      5.52 o 
  11   9   1       66.14       69.57      6.07 o 
 -12  10   1       20.95       41.01      7.08 o 
 -11  10   1        1.46        1.77      4.19 o 
 -10  10   1       21.86       22.62      3.87 o 
  -9  10   1       46.22       52.89      4.63 o 
  -8  10   1      336.21      304.00      8.53 o 
  -7  10   1      801.01      782.57     20.26 o 
  -6  10   1       37.17       32.94      3.69 o 
  -5  10   1      150.32      152.50      4.49 o 
  -4  10   1      221.55      215.08      4.39 o 
  -3  10   1       21.20       26.25      2.04 o 
  -2  10   1      173.35      182.13      4.10 o 
  -1  10   1       10.99        9.17      1.54 o 
   0  10   1      313.93      371.60      5.10 o 
   1  10   1      520.03      575.46      6.70 o 
   2  10   1       66.82       67.27      2.46 o 
   3  10   1      138.61      155.15      4.59 o 
   4  10   1        1.05        3.27      1.98 o 
   5  10   1      172.36      151.80      4.65 o 
   6  10   1       14.07       15.01      2.64 o 
   7  10   1      973.87      933.67     15.69 o 
   8  10   1       25.24       24.20      3.78 o 
   9  10   1        8.28        2.80      3.41 o 
  10  10   1       80.32       85.37      6.88 o 
  11  10   1       38.85       41.87      6.60 o 
 -12  11   1       33.32       38.01     10.61 o 
 -11  11   1       16.33       19.68      6.88 o 
 -10  11   1        1.19       -0.26      3.29 o 
  -9  11   1      421.22      408.84     10.37 o 
  -8  11   1       20.50       24.88      3.78 o 
  -7  11   1      380.47      407.18      9.72 o 
  -6  11   1      655.04      627.01     12.02 o 
  -5  11   1       20.35       21.60      2.83 o 
  -4  11   1       63.39       61.36      3.18 o 
  -3  11   1        0.88       -1.14      1.77 o 
  -2  11   1      168.46      158.72      3.88 o 
  -1  11   1        4.43        6.23      1.70 o 
   0  11   1        0.30       -0.65      1.51 o 
   1  11   1       96.83       98.25      3.10 o 
   2  11   1      169.32      203.29      4.26 o 
   3  11   1      344.57      370.81      7.68 o 
   4  11   1        2.76       -0.29      1.91 o 
   5  11   1      451.48      465.27      9.00 o 
   6  11   1       21.41       18.14      3.38 o 
   7  11   1      741.83      734.95     13.75 o 
   8  11   1       17.04       15.68      3.56 o 
   9  11   1        0.21       -3.16      3.16 o 
  10  11   1        1.39        2.43      3.74 o 
  11  11   1       10.64        8.66      8.19 o 
 -11  12   1        3.78        1.62      3.77 o 
 -10  12   1       13.35       11.21      3.89 o 
  -9  12   1      143.02      142.07      6.69 o 
  -8  12   1        1.95        4.50      3.21 o 
  -7  12   1       23.97       20.94      3.78 o 
  -6  12   1      285.25      282.55      7.29 o 
  -5  12   1       87.95       85.41      4.31 o 
  -4  12   1        0.07       -1.71      2.30 o 
  -3  12   1      271.76      270.81      7.44 o 
  -2  12   1       37.08       38.36      2.80 o 
  -1  12   1       90.17       93.16      3.38 o 
   0  12   1       24.74       28.56      2.23 o 
   1  12   1       46.88       44.47      2.50 o 
   2  12   1      406.45      416.71      6.45 o 
   3  12   1      282.51      276.78      5.77 o 
   4  12   1       51.67       45.06      4.02 o 
   5  12   1       76.84       59.26      3.92 o 
   6  12   1       17.23       10.14      3.38 o 
   7  12   1      150.13      138.61      6.34 o 
   8  12   1        0.33        2.18      3.43 o 
   9  12   1      102.38      103.58      6.08 o 
  10  12   1       13.27       10.17      4.56 o 
  11  12   1       10.69       19.71      9.37 o 
 -11  13   1        7.09       -4.54      5.32 o 
 -10  13   1        0.81       -3.47      3.47 o 
  -9  13   1       25.69       23.09      4.14 o 
  -8  13   1       25.94       22.43      3.66 o 
  -7  13   1        0.02       -2.73      2.73 o 
  -6  13   1      320.79      298.10      7.69 o 
  -5  13   1       64.11       59.55      4.09 o 
  -4  13   1      109.25      109.30      4.83 o 
  -3  13   1      222.71      221.46      6.67 o 
  -2  13   1      101.62      104.21      5.05 o 
  -1  13   1       44.26       41.88      3.01 o 
   0  13   1        7.19       -0.02      2.11 o 
   1  13   1      187.24      197.99      5.30 o 
   2  13   1       36.01       40.55      3.46 o 
   3  13   1       42.74       46.14      4.12 o 
   4  13   1      107.64       93.50      4.54 o 
   5  13   1       48.52       33.35      3.52 o 
   6  13   1       62.89       48.68      4.11 o 
   7  13   1       78.37       91.05      5.64 o 
   8  13   1      210.76      234.29      8.51 o 
   9  13   1       17.95       18.47      5.02 o 
  10  13   1        0.08        1.47      7.40 o 
  11  13   1        4.24        2.89      8.16 o 
 -10  14   1        5.64        4.06      5.47 o 
  -9  14   1        1.19        2.01      3.24 o 
  -8  14   1      127.17      120.94      5.69 o 
  -7  14   1       49.05       60.62      4.48 o 
  -6  14   1        0.02        0.78      2.82 o 
  -5  14   1       26.85       30.76      3.72 o 
  -4  14   1      273.46      258.87      8.11 o 
  -3  14   1      292.82      293.39      7.65 o 
  -2  14   1      433.46      413.03      8.45 o 
  -1  14   1       18.10       25.67      2.89 o 
   0  14   1        0.72       -2.24      2.24 o 
   1  14   1       13.32        5.76      2.48 o 
   2  14   1      173.91      153.33      6.38 o 
   3  14   1        6.49        4.44      2.93 o 
   4  14   1      194.74      157.44      6.65 o 
   5  14   1       39.17       41.60      4.04 o 
   6  14   1        4.30        0.52      2.95 o 
   7  14   1       33.78       38.69      4.03 o 
   8  14   1       10.82        0.89      3.84 o 
   9  14   1       30.45       39.95      9.53 o 
  10  14   1       87.16       82.56     12.44 o 
  11  14   1        1.38       17.88      9.27 o 
  12  14   1       30.49       44.86     11.13 o 
  -9  15   1        2.42        1.67      4.12 o 
  -8  15   1       15.39       14.17      3.76 o 
  -7  15   1       42.06       42.96      4.31 o 
  -6  15   1        4.49        6.96      3.26 o 
  -5  15   1       68.42       66.77      4.58 o 
  -4  15   1       56.71       60.30      4.89 o 
  -3  15   1      182.20      195.70      8.82 o 
  -2  15   1      294.66      312.91      7.39 o 
  -1  15   1        0.00       -2.48      2.48 o 
   0  15   1        2.55        4.35      2.62 o 
   1  15   1       14.45       14.78      3.09 o 
   2  15   1        3.82        2.20      2.87 o 
   3  15   1      186.09      171.58      6.26 o 
   4  15   1      134.60      150.11      6.09 o 
   5  15   1        1.71        4.14      3.08 o 
   6  15   1        6.45        2.89      3.21 o 
   7  15   1       53.17       49.24      5.02 o 
   8  15   1      196.08      193.45     10.10 o 
   9  15   1       32.62       31.11      6.77 o 
  10  15   1       27.05       23.47      9.90 o 
  11  15   1        0.05       -6.06      8.32 o 
  -9  16   1       59.82       70.72     11.97 o 
  -8  16   1       34.86       39.40      5.21 o 
  -7  16   1        9.62       11.29      3.80 o 
  -6  16   1        1.19       -0.83      3.29 o 
  -5  16   1        1.02       -3.55      3.55 o 
  -4  16   1        0.05       -2.00      3.54 o 
  -3  16   1        5.27       10.72      3.88 o 
  -2  16   1        0.26        0.78      3.10 o 
  -1  16   1       12.77       11.85      3.36 o 
   0  16   1        0.72       -0.23      3.06 o 
   1  16   1        3.66       -1.92      2.91 o 
   2  16   1       11.84        2.82      3.07 o 
   3  16   1       11.74        3.50      3.25 o 
   4  16   1        0.25       -2.91      2.91 o 
   5  16   1       15.01       11.36      4.61 o 
   6  16   1       10.20       11.56      4.24 o 
   7  16   1      104.13      106.58      9.59 o 
   8  16   1        8.82       21.38      7.15 o 
   9  16   1       40.82       53.34     12.30 o 
  10  16   1        0.97        9.06      8.87 o 
  -7  17   1        2.59       -4.47      4.47 o 
  -6  17   1       22.49       20.09      5.28 o 
  -5  17   1       39.98       36.33      4.95 o 
  -4  17   1       17.32        7.88      4.21 o 
  -3  17   1       84.29      100.78      6.28 o 
  -2  17   1        5.52        6.28      3.84 o 
  -1  17   1        4.46        7.27      4.01 o 
   0  17   1       53.27       49.91      5.11 o 
   1  17   1       12.39        7.80      3.44 o 
   2  17   1       29.27       35.64      4.68 o 
   3  17   1       30.61       38.03      4.72 o 
   4  17   1       12.11        9.60      4.57 o 
   5  17   1        6.97        1.82      4.50 o 
   6  17   1        0.24       -5.37      5.37 o 
   7  17   1       49.16       65.78      8.65 o 
   8  17   1       71.39       66.52      8.78 o 
   9  17   1       35.43       24.54     10.37 o 
  -6  18   1        3.88        2.52      8.35 o 
  -5  18   1        8.77       10.17      5.08 o 
  -4  18   1       24.21       25.91      5.70 o 
  -3  18   1        2.99        5.08      4.60 o 
  -2  18   1        0.39       -2.82      5.39 o 
  -1  18   1       12.17       16.23      4.48 o 
   0  18   1        5.42        2.73      4.22 o 
   1  18   1       24.42       23.21      7.62 o 
   2  18   1        4.94       13.99      4.74 o 
   3  18   1        2.96       10.08      4.77 o 
   4  18   1        4.99        0.16      5.73 o 
   5  18   1        0.16       -3.59      5.57 o 
   6  18   1        1.53       -4.99      8.03 o 
   7  18   1        0.41       -2.15      9.19 o 
   8  18   1       15.48       13.20     10.45 o 
  -5  19   1        0.02       -4.59      8.85 o 
  -4  19   1       46.35       35.33     10.42 o 
  -3  19   1       29.00       36.00     19.85 o 
  -2  19   1       28.02       45.25      7.98 o 
  -1  19   1       80.89       92.59     25.27 o 
   0  19   1        3.30        1.51      5.89 o 
   1  19   1        3.62       -5.74      6.14 o 
   2  19   1       16.79       18.09      7.31 o 
   3  19   1        4.58       11.18      6.64 o 
   4  19   1       10.83        8.09      6.96 o 
   5  19   1       16.21       10.87      9.08 o 
   6  19   1       15.08        5.38      9.63 o 
  -2  20   1       17.25       13.31      9.66 o 
  -1  20   1        8.32        1.89      8.14 o 
   0  20   1       24.59       35.33     10.34 o 
   1  20   1        1.38        2.63      8.16 o 
   2  20   1        9.36       20.58      9.48 o 
   3  20   1       31.49       27.51     10.63 o 
   4  20   1        2.28       -5.41      8.82 o 
 -15   0   2      117.15      126.66     14.18 o 
 -14   0   2        5.59       11.89      8.09 o 
 -13   0   2        0.00       12.52      7.61 o 
 -12   0   2     1056.79     1086.06     36.70 o 
 -11   0   2     1035.41      980.19     33.47 o 
 -10   0   2      821.97      886.21     29.72 o 
  -9   0   2     3311.58     3261.00     78.96 o 
  -8   0   2       47.21       55.64      5.59 o 
  -7   0   2      750.68      689.66     15.46 o 
  -6   0   2     4535.25     4996.83     78.82 o 
  -5   0   2     6398.69     6644.88    102.37 o 
  -4   0   2       73.09       78.61      3.58 o 
  -3   0   2      355.41      291.34     11.33 o 
  -2   0   2      517.56      472.94      8.69 o 
  -1   0   2     1930.14     1149.83     31.24 o 
   0   0   2    21320.21    18469.24   1312.21 o 
   1   0   2       11.92        2.54      0.63 o 
   2   0   2       26.29       30.23      1.63 o 
   3   0   2      333.54      301.40      6.75 o 
   4   0   2        9.23        8.44      1.54 o 
   5   0   2     5750.77     6456.33     81.34 o 
   6   0   2        2.74       -0.43      1.86 o 
   7   0   2      490.07      607.50     11.57 o 
   8   0   2      582.33      718.30     16.84 o 
   9   0   2      785.45      872.73     20.16 o 
  10   0   2      123.21      169.80      9.11 o 
  11   0   2       57.66       39.25      8.22 o 
  12   0   2       14.73       18.95      7.09 o 
 -15   1   2        4.24       12.29      7.26 o 
 -14   1   2        3.84        5.42      5.27 o 
 -13   1   2        9.29       14.88      5.67 o 
 -12   1   2      280.52      289.58     12.93 o 
 -11   1   2      530.63      519.66     25.15 o 
 -10   1   2      217.31      188.00      9.27 o 
  -9   1   2       21.75       20.74      3.74 o 
  -8   1   2       96.40       92.22      3.72 o 
  -7   1   2       21.25        7.09      1.75 o 
  -6   1   2      395.01      399.96      7.30 o 
  -5   1   2       91.19      102.15      4.51 o 
  -4   1   2       35.23       28.40      1.68 o 
  -3   1   2        0.04       -0.84      0.84 o 
  -2   1   2    15761.54    14828.98    161.53 o 
  -1   1   2     3724.99     3608.06     48.29 o 
   0   1   2     8110.68     7413.55    115.01 o 
   1   1   2     8549.63     7876.57     62.10 o 
   2   1   2      129.87      123.33      2.55 o 
   3   1   2     1828.31     1896.50     21.75 o 
   4   1   2     1975.22     2131.75     22.07 o 
   5   1   2      171.40      133.63      3.70 o 
   6   1   2       47.81       51.93      2.50 o 
   7   1   2       16.21       10.82      1.71 o 
   8   1   2      109.25      110.59      6.46 o 
   9   1   2       79.11       82.17      4.29 o 
  10   1   2       29.97       25.47      3.52 o 
  11   1   2       30.05       43.47      7.36 o 
  12   1   2        0.19       -0.19      4.05 o 
 -15   2   2       65.86       66.48      8.39 o 
 -14   2   2       32.28       41.13      8.64 o 
 -13   2   2        0.01        4.92      5.12 o 
 -12   2   2       31.59       37.11      6.58 o 
 -11   2   2      284.35      260.55     11.41 o 
 -10   2   2      347.79      293.06     11.27 o 
  -9   2   2      638.75      583.50     16.59 o 
  -8   2   2       61.60       63.93      3.20 o 
  -7   2   2       34.96       24.93      2.55 o 
  -6   2   2     2508.57     2570.18     27.15 o 
  -5   2   2     1464.88     1414.34     15.79 o 
  -4   2   2      559.54      603.41      7.63 o 
  -3   2   2       19.59       11.79      2.40 o 
  -2   2   2     7398.84     7716.37     74.18 o 
  -1   2   2    12085.74    11718.23     90.55 o 
   0   2   2     8082.27     7956.81     66.29 o 
   1   2   2     2891.64     2979.65     23.46 o 
   2   2   2     2838.43     2797.19     27.96 o 
   3   2   2      194.05      219.40      3.70 o 
   4   2   2      147.35      159.44      3.27 o 
   5   2   2    13772.79    14356.84    137.01 o 
   6   2   2     1121.97     1096.32     13.80 o 
   7   2   2        2.40        1.13      1.69 o 
   8   2   2      133.11      146.16      5.22 o 
   9   2   2        0.69       -0.63      2.37 o 
  10   2   2      136.90      149.28      6.24 o 
  11   2   2      353.88      357.29     12.89 o 
  12   2   2      110.25      130.29     14.31 o 
 -15   3   2       10.37       17.78      6.53 o 
 -14   3   2       23.95       37.52      6.99 o 
 -13   3   2      125.50      118.55      8.98 o 
 -12   3   2       14.90        5.70      5.09 o 
 -11   3   2      944.58      980.73     23.72 o 
 -10   3   2      106.78      131.32      8.33 o 
  -9   3   2       60.44       43.30      4.23 o 
  -8   3   2        6.19        3.67      1.94 o 
  -7   3   2      424.93      466.73      7.63 o 
  -6   3   2      107.37       96.68      4.21 o 
  -5   3   2      256.07      207.91      4.28 o 
  -4   3   2     1049.54      902.11     10.85 o 
  -3   3   2     3914.40     4334.36     38.81 o 
  -2   3   2      621.17      497.33      6.11 o 
  -1   3   2    14507.96    13823.37    113.09 o 
   0   3   2      717.05      664.41      9.94 o 
   1   3   2    11295.64    10906.98     96.35 o 
   2   3   2       61.88       70.27      1.96 o 
   3   3   2        1.01        0.75      0.84 o 
   4   3   2     2032.74     1969.06     17.74 o 
   5   3   2       52.74       80.54      4.10 o 
   6   3   2      551.63      600.89      7.94 o 
   7   3   2      188.36      159.89      4.95 o 
   8   3   2        7.44       11.84      2.75 o 
   9   3   2        5.65        5.39      2.59 o 
  10   3   2       50.06       49.02      4.04 o 
  11   3   2        7.69        5.08      4.94 o 
  12   3   2        0.37        2.53      4.32 o 
 -15   4   2       38.26       37.44      7.51 o 
 -14   4   2        7.90        4.40      5.43 o 
 -13   4   2        4.06        2.49      6.39 o 
 -12   4   2        1.71       -4.79      4.85 o 
 -11   4   2        8.67       -8.22      9.80 o 
 -10   4   2      241.28      227.09     10.49 o 
  -9   4   2      771.82      724.09     14.61 o 
  -8   4   2        3.26        5.18      1.97 o 
  -7   4   2        4.38        7.02      1.76 o 
  -6   4   2       16.75       17.57      2.25 o 
  -5   4   2     3228.52     3266.92     30.59 o 
  -4   4   2      280.77      304.34      4.62 o 
  -3   4   2        0.00       -0.84      0.94 o 
  -2   4   2     1914.10     1717.63     14.20 o 
  -1   4   2      906.87      717.40      8.97 o 
   0   4   2     1737.20     1791.62     15.75 o 
   1   4   2     1270.78     1207.67     12.09 o 
   2   4   2        0.12        0.77      1.06 o 
   3   4   2      826.31      805.53      8.81 o 
   4   4   2     1733.41     1766.29     16.29 o 
   5   4   2     1551.63     1768.61     16.67 o 
   6   4   2        0.04       -0.42      1.30 o 
   7   4   2      393.81      432.07      8.46 o 
   8   4   2      290.71      302.71      8.31 o 
   9   4   2       25.07       26.01      3.29 o 
  10   4   2      353.33      344.65     10.31 o 
  11   4   2       67.75       65.87      8.60 o 
  12   4   2        1.08       -5.75      6.17 o 
 -14   5   2        2.36       -1.35      7.39 o 
 -13   5   2       71.27       70.70      7.77 o 
 -12   5   2        3.66        2.90      4.78 o 
 -11   5   2       31.95       26.72      5.51 o 
 -10   5   2       64.60       57.82      6.63 o 
  -9   5   2     1050.98     1052.64     19.00 o 
  -8   5   2      533.72      498.97     15.61 o 
  -7   5   2       21.13       29.86      2.87 o 
  -6   5   2      373.91      367.95      5.97 o 
  -5   5   2        7.36       17.90      1.75 o 
  -4   5   2      138.81      155.37      3.34 o 
  -3   5   2       73.85       63.00      2.01 o 
  -2   5   2      536.18      548.93      5.65 o 
  -1   5   2     9307.57     9175.23     62.80 o 
   0   5   2     2324.50     2331.53     17.90 o 
   1   5   2      265.14      268.70      3.53 o 
   2   5   2     5206.27     4991.92     39.16 o 
   3   5   2     1558.01     1625.63     15.06 o 
   4   5   2      829.72      923.76      9.74 o 
   5   5   2       45.07       65.62      2.37 o 
   6   5   2        3.25        9.11      1.66 o 
   7   5   2      128.14      118.37      3.83 o 
   8   5   2      224.63      232.39      5.97 o 
   9   5   2      324.24      342.88      7.71 o 
  10   5   2        2.02       -1.58      4.25 o 
  11   5   2      291.29      286.37     12.01 o 
 -14   6   2        4.02       10.02      5.73 o 
 -13   6   2        4.61        4.25      5.47 o 
 -12   6   2       72.67       60.88      7.06 o 
 -11   6   2        8.74       -1.23      6.52 o 
 -10   6   2       84.27       97.25     15.44 o 
  -9   6   2        0.15       -5.79      5.80 o 
  -8   6   2      266.59      279.97      8.33 o 
  -7   6   2        1.08        1.36      1.70 o 
  -6   6   2       33.51       33.31      2.22 o 
  -5   6   2       40.42       29.04      2.00 o 
  -4   6   2      674.84      750.59      8.35 o 
  -3   6   2      249.84      268.27      3.82 o 
  -2   6   2      670.36      647.57      6.63 o 
  -1   6   2       30.15       44.65      1.42 o 
   0   6   2     2988.90     3283.27     24.87 o 
   1   6   2     1706.63     1697.45     13.81 o 
   2   6   2     1160.43     1163.65     10.75 o 
   3   6   2     2049.97     2015.97     17.36 o 
   4   6   2      471.02      393.23      6.51 o 
   5   6   2       31.78       34.14      2.13 o 
   6   6   2       27.59       21.85      2.08 o 
   7   6   2        2.57       -2.10      2.10 o 
   8   6   2        5.34        7.27      2.11 o 
   9   6   2      357.14      344.27      7.85 o 
  10   6   2       13.07        2.86      3.63 o 
  11   6   2      118.21      113.30      6.83 o 
  12   6   2        4.91        2.55      7.56 o 
 -14   7   2       32.36       49.02      7.85 o 
 -13   7   2        4.93        3.03      5.37 o 
 -12   7   2       10.20        6.15      8.73 o 
 -11   7   2       59.45       55.52      6.69 o 
 -10   7   2       90.30       96.39      7.71 o 
  -9   7   2      249.03      258.59     11.02 o 
  -8   7   2       20.27        7.15      2.87 o 
  -7   7   2       97.25       86.51      4.23 o 
  -6   7   2       98.56      112.75      3.42 o 
  -5   7   2       54.22       45.57      2.23 o 
  -4   7   2      102.72       98.35      2.85 o 
  -3   7   2       95.13       88.24      2.51 o 
  -2   7   2      289.37      273.11      3.94 o 
  -1   7   2        6.07        4.32      1.04 o 
   0   7   2     1549.96     1490.58     12.47 o 
   1   7   2     1401.78     1478.89     12.52 o 
   2   7   2     1792.18     1930.01     16.79 o 
   3   7   2     3323.15     3420.00     28.14 o 
   4   7   2       53.09       41.90      2.15 o 
   5   7   2      133.54      136.04      3.52 o 
   6   7   2      102.20      113.53      3.80 o 
   7   7   2       50.75       40.00      2.76 o 
   8   7   2       19.34       15.91      2.46 o 
   9   7   2      460.58      431.14      9.76 o 
  10   7   2       23.09       18.74      4.10 o 
  11   7   2        0.19       -3.64      3.64 o 
 -14   8   2       27.40       24.27      7.12 o 
 -13   8   2        8.41       13.81      6.05 o 
 -12   8   2        1.26       -3.54      4.80 o 
 -11   8   2        6.28        8.35      5.09 o 
 -10   8   2       74.41       67.27      6.95 o 
  -9   8   2      352.35      301.44      9.55 o 
  -8   8   2      236.58      222.43      7.79 o 
  -7   8   2      738.38      730.35     11.18 o 
  -6   8   2        6.21        1.94      1.81 o 
  -5   8   2        3.32        1.80      1.51 o 
  -4   8   2       15.14       13.05      1.57 o 
  -3   8   2      409.77      357.27      4.99 o 
  -2   8   2     1417.90     1488.53     13.55 o 
  -1   8   2     1855.85     1818.33     14.34 o 
   0   8   2     3146.89     3101.30     24.15 o 
   1   8   2       92.73      126.97      3.06 o 
   2   8   2      262.34      240.66      3.87 o 
   3   8   2      431.59      495.51      6.26 o 
   4   8   2       15.26       13.86      1.77 o 
   5   8   2       39.03       44.99      2.69 o 
   6   8   2      706.32      712.19     10.01 o 
   7   8   2       96.51      122.14      4.27 o 
   8   8   2       10.43       10.06      2.55 o 
   9   8   2       59.75       54.83      4.38 o 
  10   8   2       14.02       20.32      4.39 o 
  11   8   2       22.74       29.05     11.46 o 
 -13   9   2        6.59        2.68      5.67 o 
 -12   9   2        0.39       -4.94      4.94 o 
 -11   9   2        3.97        4.49      4.20 o 
 -10   9   2        0.18        1.08      3.68 o 
  -9   9   2      223.70      212.16      7.39 o 
  -8   9   2        1.53       -1.27      2.81 o 
  -7   9   2     1213.12     1113.25     15.29 o 
  -6   9   2       14.20       11.90      2.45 o 
  -5   9   2        9.49        9.01      1.95 o 
  -4   9   2       99.63       96.25      2.92 o 
  -3   9   2      585.41      659.39      9.09 o 
  -2   9   2     1284.99     1210.73     11.03 o 
  -1   9   2      196.83      174.32      3.22 o 
   0   9   2       62.39       58.39      2.43 o 
   1   9   2     1778.83     1785.63     15.19 o 
   2   9   2       33.09       29.82      1.91 o 
   3   9   2      815.64      874.69      9.69 o 
   4   9   2      941.27      832.86     10.81 o 
   5   9   2       71.85       73.37      3.25 o 
   6   9   2      196.71      195.91      5.10 o 
   7   9   2       27.71       27.41      2.91 o 
   8   9   2      398.39      431.68      9.11 o 
   9   9   2       76.91       84.50      5.32 o 
  10   9   2        0.49       -4.11      4.11 o 
  11   9   2       29.53       34.07      9.77 o 
 -13  10   2        0.23        5.96      7.91 o 
 -12  10   2       10.59        8.39      4.64 o 
 -11  10   2        0.97        0.27      3.99 o 
 -10  10   2       91.31       95.68      5.63 o 
  -9  10   2       22.55       16.75      4.29 o 
  -8  10   2       90.87       98.24      7.85 o 
  -7  10   2      216.70      216.88      7.07 o 
  -6  10   2      918.03      860.22     12.75 o 
  -5  10   2      959.63      922.82     11.94 o 
  -4  10   2        0.23       -1.75      1.75 o 
  -3  10   2      118.97      110.55      3.42 o 
  -2  10   2        2.02       -1.22      1.41 o 
  -1  10   2        2.64        2.23      1.36 o 
   0  10   2      609.62      640.58      7.16 o 
   1  10   2       23.09       26.24      1.81 o 
   2  10   2        7.67        8.86      1.72 o 
   3  10   2      375.90      364.65      5.68 o 
   4  10   2       52.72       54.92      3.06 o 
   5  10   2      290.80      299.41      6.27 o 
   6  10   2      198.81      179.30      5.22 o 
   7  10   2        2.33        1.46      2.58 o 
   8  10   2      109.39      130.43      6.63 o 
   9  10   2       23.37       29.59      4.19 o 
  10  10   2        0.87       -3.44      3.84 o 
 -13  11   2       54.06       44.00     11.10 o 
 -12  11   2        0.80        0.42      9.19 o 
 -11  11   2       36.18       36.83      5.43 o 
 -10  11   2       10.05        5.91      3.42 o 
  -9  11   2       15.00        6.20      3.40 o 
  -8  11   2       50.91       55.64      4.56 o 
  -7  11   2      230.81      225.45      7.33 o 
  -6  11   2       28.94       35.53      3.58 o 
  -5  11   2       90.88       71.70      3.52 o 
  -4  11   2       12.75        7.44      2.19 o 
  -3  11   2        1.10       -0.79      1.83 o 
  -2  11   2      216.68      211.42      4.56 o 
  -1  11   2        7.39        6.61      1.74 o 
   0  11   2        5.45        5.30      1.62 o 
   1  11   2       42.36       48.08      2.41 o 
   2  11   2       41.46       44.18      2.39 o 
   3  11   2       82.26       76.99      3.11 o 
   4  11   2       57.65       46.60      2.79 o 
   5  11   2       38.79       39.40      3.07 o 
   6  11   2       61.50       59.67      3.98 o 
   7  11   2        2.50        4.66      3.25 o 
   8  11   2      593.44      613.94     12.83 o 
   9  11   2       14.95       11.00      3.71 o 
  10  11   2       30.80       23.38     11.55 o 
  11  11   2       88.52      104.98     12.81 o 
 -12  12   2       16.05        9.92      6.74 o 
 -11  12   2       20.85       19.10      7.10 o 
 -10  12   2        5.33       -0.16      3.34 o 
  -9  12   2       42.97       34.35      4.37 o 
  -8  12   2       18.21       14.88      3.56 o 
  -7  12   2      119.37      100.58      6.15 o 
  -6  12   2        8.94        5.28      2.82 o 
  -5  12   2        0.02       -2.62      2.62 o 
  -4  12   2      289.48      300.52      7.01 o 
  -3  12   2        5.40        3.71      2.49 o 
  -2  12   2      332.29      310.29      5.80 o 
  -1  12   2      112.11      117.49      3.79 o 
   0  12   2        0.03       -1.63      1.63 o 
   1  12   2        0.05       -1.42      1.69 o 
   2  12   2        0.04       -0.05      1.72 o 
   3  12   2        2.95       -0.55      1.91 o 
   4  12   2      122.53      107.21      4.60 o 
   5  12   2        0.25       -2.24      2.24 o 
   6  12   2        1.49        0.06      3.79 o 
   7  12   2      266.58      277.84     10.23 o 
   8  12   2       11.20        8.97      3.89 o 
   9  12   2       44.60       26.20      6.34 o 
  10  12   2        0.05       -7.04      7.04 o 
  11  12   2       10.21       -0.63      7.53 o 
 -12  13   2       42.92       67.83     12.00 o 
 -11  13   2        0.37       -5.50      5.50 o 
 -10  13   2        1.84       -0.11      3.83 o 
  -9  13   2        4.13        3.55      3.42 o 
  -8  13   2       22.70       22.00      3.51 o 
  -7  13   2       69.75       69.93      4.44 o 
  -6  13   2       28.61       26.19      3.51 o 
  -5  13   2       12.82        8.20      2.92 o 
  -4  13   2      100.61       82.37      4.30 o 
  -3  13   2      999.77      985.94     18.57 o 
  -2  13   2        1.03        0.08      2.29 o 
  -1  13   2       24.28       37.89      2.96 o 
   0  13   2       19.76       19.10      2.46 o 
   1  13   2      397.04      427.66      8.71 o 
   2  13   2        4.05        2.35      2.15 o 
   3  13   2       16.25       10.58      2.40 o 
   4  13   2      235.26      243.22      6.84 o 
   5  13   2        0.62       -1.65      2.70 o 
   6  13   2       80.67       68.10      4.95 o 
   7  13   2       15.77       17.98      4.08 o 
   8  13   2        0.35       -1.13      4.30 o 
   9  13   2       25.69       31.76     10.03 o 
  10  13   2       12.97        5.04      7.85 o 
  11  13   2       24.11       31.92     10.68 o 
 -11  14   2       10.18       13.36      8.66 o 
 -10  14   2        0.05        1.71      3.84 o 
  -9  14   2        2.10        2.40      3.23 o 
  -8  14   2       31.44       38.36      4.13 o 
  -7  14   2       62.15       68.57      4.68 o 
  -6  14   2       21.72       16.51      3.32 o 
  -5  14   2        4.65        2.34      2.92 o 
  -4  14   2       33.65       34.37      4.10 o 
  -3  14   2       26.64       33.69      3.71 o 
  -2  14   2        0.13        1.34      2.41 o 
  -1  14   2       11.31       10.22      2.58 o 
   0  14   2       41.54       49.23      3.36 o 
   1  14   2        7.40        4.93      2.51 o 
   2  14   2       68.22       86.26      4.39 o 
   3  14   2       54.00       66.65      4.07 o 
   4  14   2        0.15       -0.95      3.17 o 
   5  14   2        6.66        2.41      2.98 o 
   6  14   2        0.72        0.12      3.06 o 
   7  14   2       70.30       81.21      5.59 o 
   8  14   2      120.40      123.92      9.86 o 
   9  14   2        2.47       -7.17      7.17 o 
  10  14   2       26.48       25.02     10.11 o 
  11  14   2        9.84        3.12      8.64 o 
 -10  15   2       12.46        7.22      9.19 o 
  -9  15   2        6.82        7.65      5.36 o 
  -8  15   2        0.35       -1.62      3.48 o 
  -7  15   2        0.14        7.48      3.37 o 
  -6  15   2       13.88       16.47      3.48 o 
  -5  15   2      105.00      113.48      6.19 o 
  -4  15   2       59.71       61.44      5.01 o 
  -3  15   2      554.62      555.67     12.33 o 
  -2  15   2       62.74       65.44      4.57 o 
  -1  15   2       25.79       27.72      3.43 o 
   0  15   2        7.01        7.39      2.93 o 
   1  15   2       24.50       26.37      3.37 o 
   2  15   2       58.58       43.56      3.78 o 
   3  15   2        1.35       -1.19      2.66 o 
   4  15   2       10.14       11.83      3.21 o 
   5  15   2        1.02       -2.85      2.85 o 
   6  15   2       26.28       20.55      4.83 o 
   7  15   2       12.43       14.58      5.27 o 
   8  15   2       39.78       39.49      7.39 o 
   9  15   2       16.64       17.82      9.49 o 
  10  15   2        0.19       -3.91      7.80 o 
  11  15   2        0.58        4.44     10.63 o 
  -9  16   2        2.52        7.84      5.28 o 
  -8  16   2       10.21        9.98      4.99 o 
  -7  16   2        1.52       -1.61      4.28 o 
  -6  16   2       38.44       43.51      4.41 o 
  -5  16   2        3.94        5.79      3.74 o 
  -4  16   2        1.12        3.85      3.66 o 
  -3  16   2       23.18       23.66      4.26 o 
  -2  16   2        0.29        0.07      6.41 o 
  -1  16   2       79.59       83.29      6.13 o 
   0  16   2        4.02        5.58      3.02 o 
   1  16   2        0.00        0.78      3.18 o 
   2  16   2        0.74       -2.74      2.74 o 
   3  16   2       21.45       25.26      4.14 o 
   4  16   2        0.09       -0.01      3.77 o 
   5  16   2        5.69        6.55      5.73 o 
   6  16   2        5.40        5.89      4.96 o 
   7  16   2       61.77       64.63     15.37 o 
   8  16   2        1.51        3.44      5.98 o 
   9  16   2        0.83       -3.14      6.15 o 
  10  16   2        3.48        5.70      6.66 o 
  -9  17   2        0.60       11.87      8.93 o 
  -8  17   2       48.67       64.89      8.74 o 
  -7  17   2        6.55        7.70      4.99 o 
  -6  17   2        2.93       -2.10      5.55 o 
  -5  17   2       32.11       48.63      6.03 o 
  -4  17   2       44.73       58.44      6.25 o 
  -3  17   2        7.46        8.34      4.12 o 
  -2  17   2        5.48        3.85      3.81 o 
  -1  17   2       47.50       53.69      5.13 o 
   0  17   2        3.16        7.28      3.90 o 
   1  17   2        2.29       -0.29      3.56 o 
   2  17   2       24.02       20.07      4.90 o 
   3  17   2        7.48        6.73      5.47 o 
   4  17   2        0.01       -1.70      6.69 o 
   5  17   2        7.16       -1.96      6.21 o 
   6  17   2       76.15       86.93      9.39 o 
   7  17   2       71.05       98.06      9.76 o 
   8  17   2      163.19      160.44     38.14 o 
   9  17   2        2.13        1.23      6.90 o 
  -8  18   2       12.71       13.73      9.29 o 
  -7  18   2        9.02        7.74      9.35 o 
  -6  18   2        6.01        3.88      6.50 o 
  -5  18   2       28.26       33.82     14.50 o 
  -4  18   2       45.27       39.89      7.95 o 
  -3  18   2       40.76       40.08      9.66 o 
  -2  18   2      161.39      184.64     11.90 o 
  -1  18   2       14.98       19.94      7.11 o 
   0  18   2       10.90       10.73      7.48 o 
   1  18   2       14.99       14.56      6.22 o 
   2  18   2        1.69       -3.18      5.31 o 
   3  18   2        0.69       -5.87      8.78 o 
   4  18   2        1.01       -5.57      5.90 o 
   5  18   2        0.05       -5.08      5.68 o 
   6  18   2       19.93       15.66     10.15 o 
   7  18   2      148.13      151.16     11.70 o 
   8  18   2       10.76       14.67     10.79 o 
  -6  19   2        5.08       -7.59      8.58 o 
  -5  19   2       24.43       11.45      6.82 o 
  -4  19   2        0.30        5.44     12.19 o 
  -3  19   2       94.80      114.69     10.55 o 
  -2  19   2      254.96      262.83     18.32 o 
  -1  19   2       11.16        8.68      6.87 o 
   0  19   2       16.63        8.78      6.59 o 
   1  19   2        3.19        3.55     10.85 o 
   2  19   2        6.34        7.80      6.64 o 
   3  19   2        7.45        4.62      6.14 o 
   4  19   2        0.20       -5.77      5.77 o 
   5  19   2        6.78       -0.07      6.37 o 
   6  19   2       37.60       29.19     11.73 o 
  -4  20   2       24.49       23.23     10.47 o 
  -3  20   2       27.74       30.22     11.00 o 
  -2  20   2       10.33       26.09      8.38 o 
  -1  20   2       39.29       69.07     15.25 o 
   0  20   2        6.71        8.29      7.41 o 
   1  20   2        2.75       -6.37      6.37 o 
   2  20   2        0.22        0.67      6.42 o 
   3  20   2        2.03       -5.64      8.64 o 
   4  20   2       16.54       11.13      9.98 o 
   5  20   2        0.74       -9.90      9.90 o 
  -1  21   2       41.15       53.79     12.21 o 
   0  21   2        6.41        0.81      8.82 o 
   1  21   2       19.37       32.29     10.76 o 
 -16   1   3       94.71      105.98     14.57 o 
 -15   1   3        0.01        2.19      5.96 o 
 -14   1   3        4.92       12.83      5.89 o 
 -13   1   3       16.55       16.13      5.59 o 
 -12   1   3      169.92      170.58     10.35 o 
 -11   1   3      227.14      215.55     19.47 o 
 -10   1   3      185.19      161.99      6.86 o 
  -9   1   3        0.82        2.65      2.64 o 
  -8   1   3      718.36      771.75     11.01 o 
  -7   1   3       50.70       30.76      2.47 o 
  -6   1   3     5460.53     5478.47     60.73 o 
  -5   1   3     2356.38     2554.62     29.53 o 
  -4   1   3      595.06      671.20      9.12 o 
  -3   1   3     2368.40     2210.74     24.88 o 
  -2   1   3     1848.42     1664.68     18.87 o 
  -1   1   3       15.04       36.32      1.12 o 
   0   1   3     1748.91     1703.97     24.05 o 
   1   1   3     2366.10     2183.86     17.06 o 
   2   1   3     2140.67     1843.28     14.75 o 
   3   1   3      857.03      741.31      6.79 o 
   4   1   3     2728.20     2643.39     30.08 o 
   5   1   3       23.82       21.98      2.09 o 
   6   1   3      128.35      192.19      3.99 o 
   7   1   3      582.91      656.64     10.73 o 
   8   1   3      184.04      213.07      5.98 o 
   9   1   3       10.67       16.57      2.96 o 
  10   1   3      282.54      280.96      7.87 o 
  11   1   3      138.17      116.78      7.72 o 
 -15   2   3        1.34       -1.56      5.47 o 
 -14   2   3       28.23       35.34      6.72 o 
 -13   2   3      146.59      125.29     11.37 o 
 -12   2   3      231.30      254.53     11.99 o 
 -11   2   3      321.63      302.41     20.38 o 
 -10   2   3       37.71       32.56      4.12 o 
  -9   2   3      459.48      482.99     11.66 o 
  -8   2   3      560.74      565.15      8.99 o 
  -7   2   3       77.98       81.27      3.25 o 
  -6   2   3      442.71      617.42      8.70 o 
  -5   2   3     6468.82     6901.26     67.15 o 
  -4   2   3      772.31      828.68      9.72 o 
  -3   2   3      303.29      350.38      4.76 o 
  -2   2   3     2066.54     2175.77     19.84 o 
  -1   2   3      937.20      891.54      7.99 o 
   0   2   3     1087.72      982.48     10.92 o 
   1   2   3       63.13       55.46      1.14 o 
   2   2   3     4785.87     4499.09     35.00 o 
   3   2   3      109.79      126.36      3.60 o 
   4   2   3     3340.44     3487.05     35.33 o 
   5   2   3     2212.87     2414.51     31.67 o 
   6   2   3      113.50      117.53      3.57 o 
   7   2   3       32.16       27.47      2.86 o 
   8   2   3        2.02       -0.06      2.01 o 
   9   2   3       36.35       35.88      3.65 o 
  10   2   3       56.85       66.07      4.53 o 
  11   2   3        0.32       -1.85      3.91 o 
 -15   3   3       28.16       16.40      6.73 o 
 -14   3   3       28.91       28.06      6.32 o 
 -13   3   3        0.64       -1.82      4.88 o 
 -12   3   3      138.66      120.47     11.16 o 
 -11   3   3       49.03       44.31      8.32 o 
 -10   3   3      189.17      192.13      7.79 o 
  -9   3   3       96.11      118.60      5.80 o 
  -8   3   3      173.30      169.43      5.34 o 
  -7   3   3      347.99      392.31      6.82 o 
  -6   3   3        3.78        1.64      1.50 o 
  -5   3   3     7485.88     7832.23     75.98 o 
  -4   3   3     1976.79     2117.05     22.06 o 
  -3   3   3      114.77      112.00      2.56 o 
  -2   3   3    12115.10    11912.27     96.08 o 
  -1   3   3     7857.74     7607.90     61.92 o 
   0   3   3     1212.84     1097.03      9.79 o 
   1   3   3     1190.07     1107.29      9.42 o 
   2   3   3        0.10        1.65      0.74 o 
   3   3   3        0.87        0.28      0.65 o 
   4   3   3     3864.85     4113.74     41.37 o 
   5   3   3       33.92       52.40      2.08 o 
   6   3   3       16.60       15.05      1.56 o 
   7   3   3        2.74        1.40      1.76 o 
   8   3   3       73.96       71.24      3.71 o 
   9   3   3       34.79       38.91      3.90 o 
  10   3   3        1.31        0.73      2.81 o 
  11   3   3       49.93       36.38      5.68 o 
 -15   4   3        5.60       10.23      6.38 o 
 -14   4   3        9.53        4.30      5.73 o 
 -13   4   3        0.22        3.97      5.09 o 
 -12   4   3       61.77       72.00      9.53 o 
 -11   4   3      445.37      477.10     22.01 o 
 -10   4   3      799.96      804.76     23.14 o 
  -9   4   3       77.54       78.53      6.62 o 
  -8   4   3      119.83      113.66      5.24 o 
  -7   4   3      470.25      455.94     11.75 o 
  -6   4   3      101.87      132.07      3.81 o 
  -5   4   3     2089.99     1985.11     21.50 o 
  -4   4   3      331.90      312.57      4.69 o 
  -3   4   3     3481.20     3349.87     33.46 o 
  -2   4   3      910.59      977.74     10.90 o 
  -1   4   3     6377.26     6389.24     52.94 o 
   0   4   3        1.19        2.10      0.75 o 
   1   4   3        0.48       -0.58      0.66 o 
   2   4   3       35.15       42.45      1.74 o 
   3   4   3       15.23       10.44      1.57 o 
   4   4   3      266.14      304.77      4.83 o 
   5   4   3      779.33      863.81      9.38 o 
   6   4   3        8.63       15.69      1.89 o 
   7   4   3        2.04        0.25      1.63 o 
   8   4   3       20.16       20.70      2.44 o 
   9   4   3       25.51       20.24      2.73 o 
  10   4   3      177.78      164.21      5.93 o 
  11   4   3       35.79       32.05      4.55 o 
  12   4   3        0.17       -5.59      5.59 o 
 -15   5   3       30.55       40.30      8.09 o 
 -14   5   3       31.89       34.07      7.74 o 
 -13   5   3       38.95       34.68      8.44 o 
 -12   5   3      148.93      134.13     12.11 o 
 -11   5   3       27.71       16.87      7.69 o 
 -10   5   3      163.68      164.88     14.07 o 
  -9   5   3       29.64       44.19      4.87 o 
  -8   5   3      110.98      128.20      6.95 o 
  -7   5   3        0.13       -1.61      1.70 o 
  -6   5   3     1652.94     1630.56     17.11 o 
  -5   5   3      341.80      345.34      5.49 o 
  -4   5   3      934.57      902.96     10.11 o 
  -3   5   3      340.96      341.75      4.53 o 
  -2   5   3      833.87      886.86     13.96 o 
  -1   5   3     3280.97     3513.42     34.95 o 
   0   5   3       15.55       13.98      1.11 o 
   1   5   3       53.78       48.60      1.94 o 
   2   5   3      487.89      496.74      6.33 o 
   3   5   3      577.88      616.74      7.03 o 
   4   5   3     1378.93     1443.81     13.93 o 
   5   5   3      162.63      121.56      3.15 o 
   6   5   3      507.60      530.54      7.72 o 
   7   5   3      229.50      254.09      5.35 o 
   8   5   3      146.78      155.99      5.01 o 
   9   5   3      168.54      164.81      5.62 o 
  10   5   3      114.39      121.95      7.09 o 
  11   5   3      217.44      186.78     14.65 o 
 -15   6   3       81.79      109.09     10.04 o 
 -14   6   3        0.56       -0.34      5.46 o 
 -13   6   3        0.07       -0.08      4.95 o 
 -12   6   3      168.85      176.03     10.71 o 
 -11   6   3        2.23        0.31      4.63 o 
 -10   6   3      216.88      186.59      9.80 o 
  -9   6   3       19.91       23.63      3.79 o 
  -8   6   3      516.33      543.93     12.02 o 
  -7   6   3      291.32      278.29      6.74 o 
  -6   6   3        0.85       -0.52      1.50 o 
  -5   6   3     2727.85     2886.90     27.75 o 
  -4   6   3     1511.05     1618.36     16.55 o 
  -3   6   3       14.80       12.74      1.51 o 
  -2   6   3       23.28       30.02      1.40 o 
  -1   6   3     3618.87     3462.57     29.61 o 
   0   6   3     1155.87     1215.38     10.83 o 
   1   6   3      643.21      625.56      7.48 o 
   2   6   3      600.89      554.46      7.55 o 
   3   6   3      848.70      878.36      8.80 o 
   4   6   3       51.96       81.53      2.70 o 
   5   6   3       28.66       23.25      1.96 o 
   6   6   3      338.55      323.35      5.88 o 
   7   6   3       19.00       21.98      2.29 o 
   8   6   3        1.02       -1.88      1.88 o 
   9   6   3       81.52       67.32      4.03 o 
  10   6   3      337.54      342.09     11.18 o 
  11   6   3       52.07       59.25      9.95 o 
 -15   7   3        2.76       12.50      9.82 o 
 -14   7   3        4.48        4.99      5.89 o 
 -13   7   3        7.62        9.64      8.44 o 
 -12   7   3       98.18       98.00      8.55 o 
 -11   7   3      135.25      134.82      9.02 o 
 -10   7   3       42.82       47.91      6.10 o 
  -9   7   3       73.42       52.58      5.94 o 
  -8   7   3        8.23       11.38      3.28 o 
  -7   7   3      155.04      145.33      5.26 o 
  -6   7   3      145.47      148.59      4.45 o 
  -5   7   3      224.72      215.52      4.18 o 
  -4   7   3      632.88      627.99      7.07 o 
  -3   7   3      870.69      817.55      8.33 o 
  -2   7   3     5132.72     5156.16     40.55 o 
  -1   7   3      269.03      232.92      3.34 o 
   0   7   3      794.14      945.85      8.56 o 
   1   7   3     1013.91     1055.71     10.08 o 
   2   7   3        2.69        4.04      1.26 o 
   3   7   3       12.72       21.80      1.61 o 
   4   7   3      560.13      470.18      7.58 o 
   5   7   3       28.13       43.57      2.49 o 
   6   7   3       27.29       33.64      2.44 o 
   7   7   3       54.23       55.22      3.04 o 
   8   7   3      542.78      498.01      8.53 o 
   9   7   3       62.66       62.95      3.76 o 
  10   7   3        1.11       -2.95      3.60 o 
  11   7   3      154.27      158.16     15.04 o 
 -14   8   3        1.07       -5.73      5.73 o 
 -13   8   3        1.62       -1.02      5.38 o 
 -12   8   3       31.79       35.82      6.63 o 
 -11   8   3       63.91       65.35      7.21 o 
 -10   8   3       43.73       22.08      6.56 o 
  -9   8   3       58.60       41.05      5.84 o 
  -8   8   3      247.87      252.56      7.23 o 
  -7   8   3       23.67       23.30      2.60 o 
  -6   8   3        3.31        1.06      1.77 o 
  -5   8   3       30.12       26.84      2.18 o 
  -4   8   3       42.51       39.81      2.02 o 
  -3   8   3       16.47       12.74      1.51 o 
  -2   8   3      430.93      462.75      5.71 o 
  -1   8   3      947.29      991.74      9.20 o 
   0   8   3      457.10      535.81      5.88 o 
   1   8   3      180.43      175.69      3.19 o 
   2   8   3       53.99       58.86      2.25 o 
   3   8   3       90.15      108.97      3.04 o 
   4   8   3      208.68      241.53      5.00 o 
   5   8   3        2.68        0.84      1.76 o 
   6   8   3      108.80      111.83      3.91 o 
   7   8   3      208.32      228.12      5.57 o 
   8   8   3      169.54      159.65      5.22 o 
   9   8   3       20.37       20.92      3.99 o 
  10   8   3        0.40       -0.52      4.52 o 
 -14   9   3        1.01       -4.43      6.47 o 
 -13   9   3       74.80       98.51      9.38 o 
 -12   9   3        5.14       10.63      4.61 o 
 -11   9   3      114.68      106.07      6.98 o 
 -10   9   3       66.50       57.32      5.44 o 
  -9   9   3      406.02      427.54      9.98 o 
  -8   9   3       69.78       68.48      4.32 o 
  -7   9   3      228.67      211.33      5.86 o 
  -6   9   3      318.66      290.89      6.48 o 
  -5   9   3      387.93      369.75      6.39 o 
  -4   9   3       70.95       71.16      2.93 o 
  -3   9   3       15.83       11.08      1.57 o 
  -2   9   3      544.95      573.47      7.46 o 
  -1   9   3     2494.10     2486.50     20.13 o 
   0   9   3       76.31       61.29      2.30 o 
   1   9   3     5457.60     5730.15     43.01 o 
   2   9   3        2.37        0.25      1.56 o 
   3   9   3        0.91       -1.51      1.51 o 
   4   9   3       16.03       21.06      2.22 o 
   5   9   3      248.55      249.26      5.51 o 
   6   9   3       29.76       24.30      2.52 o 
   7   9   3       44.77       49.45      3.30 o 
   8   9   3      532.10      595.56     10.00 o 
   9   9   3       14.77        2.98      3.27 o 
  10   9   3       34.82       38.94      6.65 o 
 -14  10   3        0.07       11.50      9.06 o 
 -13  10   3       95.61      115.42     10.24 o 
 -12  10   3       43.28       74.88      6.88 o 
 -11  10   3       17.78       16.59      4.69 o 
 -10  10   3        3.28        1.65      5.41 o 
  -9  10   3        1.17       -2.87      2.87 o 
  -8  10   3      425.59      413.93      9.71 o 
  -7  10   3       24.79       19.53      2.92 o 
  -6  10   3        2.80        4.25      2.09 o 
  -5  10   3        5.84        6.21      2.04 o 
  -4  10   3       55.37       48.62      3.16 o 
  -3  10   3       18.73       23.80      2.22 o 
  -2  10   3      411.74      428.22      7.09 o 
  -1  10   3       94.95      106.46      3.10 o 
   0  10   3        0.01       -1.31      1.51 o 
   1  10   3       79.46       91.30      2.92 o 
   2  10   3      148.61      171.70      4.38 o 
   3  10   3      108.69      102.93      3.65 o 
   4  10   3       69.66       68.87      3.05 o 
   5  10   3       59.93       68.08      3.33 o 
   6  10   3       43.34       40.29      3.16 o 
   7  10   3       14.18       21.90      3.04 o 
   8  10   3      132.98      144.48      6.56 o 
   9  10   3      172.87      147.79      7.72 o 
  10  10   3       81.30       82.11      8.24 o 
 -13  11   3       30.81       45.39     14.94 o 
 -12  11   3      100.29      119.27     12.97 o 
 -11  11   3        0.51        0.16      4.07 o 
 -10  11   3      121.82      125.29      6.28 o 
  -9  11   3      166.60      134.69      7.28 o 
  -8  11   3       99.59       95.41      5.22 o 
  -7  11   3       90.17       90.90      5.44 o 
  -6  11   3      335.03      363.66      7.10 o 
  -5  11   3      154.18      145.32      4.92 o 
  -4  11   3      772.45      756.66     13.19 o 
  -3  11   3      206.55      182.80      4.70 o 
  -2  11   3        0.13        0.36      2.01 o 
  -1  11   3      158.45      184.78      4.09 o 
   0  11   3       50.91       55.82      2.50 o 
   1  11   3      358.42      375.37      5.72 o 
   2  11   3      107.14       90.71      3.04 o 
   3  11   3      264.22      251.91      5.00 o 
   4  11   3       21.05       22.84      2.41 o 
   5  11   3        3.53        7.25      2.34 o 
   6  11   3       48.52       34.14      3.14 o 
   7  11   3        1.19        1.27      3.16 o 
   8  11   3      223.28      230.79      8.13 o 
   9  11   3       39.68       32.04      6.58 o 
  10  11   3        2.00        0.45      7.40 o 
  11  11   3       36.77       17.48      8.72 o 
 -13  12   3        9.96        2.49      8.69 o 
 -12  12   3        8.74        7.59      6.23 o 
 -11  12   3       24.29       32.80      5.92 o 
 -10  12   3        6.47        5.24      3.64 o 
  -9  12   3        3.53        7.32      3.63 o 
  -8  12   3       51.01       44.83      3.89 o 
  -7  12   3       66.79       67.36      4.15 o 
  -6  12   3        1.41       -1.86      2.51 o 
  -5  12   3       94.56       85.64      4.18 o 
  -4  12   3      198.29      192.54      5.25 o 
  -3  12   3      306.18      286.34      7.33 o 
  -2  12   3      574.11      589.82      9.30 o 
  -1  12   3      287.70      268.72      5.38 o 
   0  12   3        0.56       -1.46      1.66 o 
   1  12   3       49.51       61.21      2.76 o 
   2  12   3       42.39       54.99      2.67 o 
   3  12   3       14.30        9.94      2.26 o 
   4  12   3       19.35       18.64      2.46 o 
   5  12   3        0.00       -2.25      2.25 o 
   6  12   3       30.21       48.79      4.03 o 
   7  12   3      244.02      233.86      8.15 o 
   8  12   3       72.02       66.25     10.16 o 
   9  12   3        3.77        8.16      7.30 o 
  10  12   3        2.62        1.97      7.67 o 
  11  12   3       28.32       36.07     10.16 o 
 -12  13   3        0.02        1.60      6.31 o 
 -11  13   3        3.44        7.26      4.95 o 
 -10  13   3        5.72        8.50      4.54 o 
  -9  13   3       18.67       24.30      3.69 o 
  -8  13   3       37.36       37.56      3.80 o 
  -7  13   3      118.03      119.64      5.48 o 
  -6  13   3      267.82      287.54      7.53 o 
  -5  13   3       56.90       49.01      3.83 o 
  -4  13   3        1.63        3.26      2.59 o 
  -3  13   3        0.84        4.79      2.90 o 
  -2  13   3      469.85      418.06      9.91 o 
  -1  13   3        4.35        4.09      2.11 o 
   0  13   3      166.24      142.36      4.08 o 
   1  13   3        1.74        0.96      1.85 o 
   2  13   3      182.02      203.28      4.98 o 
   3  13   3      115.27      101.51      3.77 o 
   4  13   3       28.79       28.19      3.19 o 
   5  13   3       16.30        6.31      2.97 o 
   6  13   3      287.09      261.79     12.81 o 
   7  13   3       34.09       34.24     11.96 o 
   8  13   3       25.25       23.59      6.44 o 
   9  13   3        8.10        5.43      8.45 o 
  10  13   3        3.01        4.96      8.69 o 
  11  13   3        2.82       -3.20      8.85 o 
 -12  14   3        0.04        0.58      8.87 o 
 -11  14   3        9.92       -0.26      5.80 o 
 -10  14   3        7.07        7.08      4.83 o 
  -9  14   3        0.66       -4.10      4.10 o 
  -8  14   3       17.18       17.79      4.23 o 
  -7  14   3       36.73       43.85      4.18 o 
  -6  14   3      114.33      112.01      5.74 o 
  -5  14   3      125.24      146.05      5.82 o 
  -4  14   3     1035.30     1065.27     18.04 o 
  -3  14   3      411.49      474.05     11.11 o 
  -2  14   3      145.99      127.57      5.96 o 
  -1  14   3       29.08       23.88      3.15 o 
   0  14   3       49.71       56.33      3.95 o 
   1  14   3        0.15       -2.29      2.79 o 
   2  14   3       45.96       60.74      5.03 o 
   3  14   3       56.52       47.30      3.56 o 
   4  14   3        0.73       -1.86      3.41 o 
   5  14   3        0.17       -2.79      2.79 o 
   6  14   3       26.59       26.80      4.24 o 
   7  14   3      148.31      150.31      8.35 o 
   8  14   3      127.60      116.42     13.70 o 
   9  14   3       35.71       41.50     10.89 o 
  10  14   3        0.32       13.10      9.40 o 
  11  14   3        0.68       -9.53     10.05 o 
 -11  15   3        4.38        0.87      8.77 o 
 -10  15   3        1.90        2.32      4.99 o 
  -9  15   3        7.32        5.60      4.69 o 
  -8  15   3       17.71       13.07      5.05 o 
  -7  15   3        1.04       -2.97      4.66 o 
  -6  15   3       14.67       23.24      3.69 o 
  -5  15   3       26.44       22.32      5.76 o 
  -4  15   3       13.15       14.91      3.83 o 
  -3  15   3        8.01        6.31      3.70 o 
  -2  15   3      379.03      415.37     14.80 o 
  -1  15   3      242.61      233.22      6.73 o 
   0  15   3        0.55       -1.43      2.73 o 
   1  15   3      124.70      155.17      8.49 o 
   2  15   3        0.01       -1.96      2.58 o 
   3  15   3       44.39       43.11      3.68 o 
   4  15   3        7.36        2.92      3.84 o 
   5  15   3        0.39       -0.17      4.71 o 
   6  15   3       16.64       20.82      5.24 o 
   7  15   3        1.02        1.61      5.96 o 
   8  15   3      111.65      110.21     12.52 o 
   9  15   3       14.59       17.25      9.74 o 
  10  15   3       20.77       17.64     10.58 o 
 -10  16   3        0.00       -3.01      6.41 o 
  -9  16   3        1.26        3.72      4.93 o 
  -8  16   3        2.17        0.38      4.62 o 
  -7  16   3        0.85        1.00      4.54 o 
  -6  16   3        5.78        5.78      3.68 o 
  -5  16   3        1.38        1.59      5.36 o 
  -4  16   3       80.13       87.08      5.88 o 
  -3  16   3       61.61       50.94      5.12 o 
  -2  16   3       45.63       48.70      4.91 o 
  -1  16   3       18.67       21.43      4.16 o 
   0  16   3        5.75        1.66      3.66 o 
   1  16   3        0.26       -0.46      3.28 o 
   2  16   3       29.24       37.01      6.12 o 
   3  16   3       49.45       40.89      5.28 o 
   4  16   3        0.91        0.00      5.23 o 
   5  16   3        8.65       10.43      6.79 o 
   6  16   3       39.97       47.62      7.47 o 
   7  16   3      184.39      157.32     21.28 o 
   8  16   3       45.98       61.59      8.49 o 
   9  16   3       64.16       75.80      9.56 o 
 -10  17   3        5.95        3.57      8.85 o 
  -9  17   3       11.04       12.16      7.08 o 
  -8  17   3       21.54       15.81      6.87 o 
  -7  17   3        1.31      -10.28     10.28 o 
  -6  17   3       71.24       83.89      9.32 o 
  -5  17   3        0.16       -5.63      5.63 o 
  -4  17   3       64.67       93.42      8.98 o 
  -3  17   3       49.16       54.62      7.87 o 
  -2  17   3       51.93       59.47      8.68 o 
  -1  17   3        1.06       -2.06      4.08 o 
   0  17   3        0.74       -5.43      5.43 o 
   1  17   3        6.57        7.79      5.65 o 
   2  17   3       27.77       12.32      6.77 o 
   3  17   3        9.62       11.90      5.88 o 
   4  17   3        0.00       -4.58      8.54 o 
   5  17   3       58.25       53.03      8.58 o 
   6  17   3        0.00        5.26      6.25 o 
   7  17   3        0.03        0.08      6.49 o 
   8  17   3      157.00      155.75     22.13 o 
  -9  18   3        1.94       -2.18      8.58 o 
  -8  18   3        4.22       -4.23      9.32 o 
  -7  18   3        0.06       -5.82      5.82 o 
  -6  18   3       16.19       30.00     21.20 o 
  -5  18   3       31.84       27.93      8.09 o 
  -4  18   3        4.80       -0.01      6.29 o 
  -3  18   3      181.36      213.03     19.39 o 
  -2  18   3       27.60       26.89      7.13 o 
  -1  18   3        0.23       -5.53      5.53 o 
   0  18   3        9.70        8.82      6.35 o 
   1  18   3       20.13       20.19      6.43 o 
   2  18   3        8.11        7.84      6.56 o 
   3  18   3        0.24       -2.93      5.68 o 
   4  18   3        2.92       -2.76      6.08 o 
   5  18   3       12.09       12.06      6.73 o 
   6  18   3        0.50       -3.22      6.55 o 
   7  18   3       12.50       10.50      7.69 o 
  -7  19   3        0.31       -8.45      8.51 o 
  -6  19   3        6.81        2.79      6.81 o 
  -5  19   3        0.01       -2.72      7.27 o 
  -4  19   3       59.90       64.10     16.37 o 
  -3  19   3        0.06        6.18      6.80 o 
  -2  19   3       54.98       88.34      9.70 o 
  -1  19   3        4.97        5.08      6.74 o 
   0  19   3        8.26       -0.80      6.48 o 
   1  19   3        1.23       -5.27      8.03 o 
   2  19   3        0.01        2.96      6.41 o 
   3  19   3       12.88        9.99     15.66 o 
   4  19   3        4.84       -5.45      8.73 o 
   5  19   3        2.95        0.12      6.68 o 
   6  19   3        0.74        5.30      7.77 o 
  -5  20   3        2.86       -1.29      9.77 o 
  -4  20   3       10.99       16.52      7.70 o 
  -3  20   3        9.89        7.16      7.61 o 
  -2  20   3       49.75       48.33      8.80 o 
  -1  20   3       11.71        6.10      7.19 o 
   0  20   3       54.72       59.97      9.19 o 
   1  20   3       42.42       39.15     10.79 o 
   2  20   3       30.65       25.98      8.24 o 
   3  20   3        0.09        0.54      7.55 o 
   4  20   3        0.17       -2.33      7.38 o 
  -2  21   3       21.69       20.16     12.86 o 
  -1  21   3        0.01      -10.55     10.55 o 
   0  21   3       32.74       39.56     13.18 o 
 -16   0   4        0.13       -5.30      8.66 o 
 -15   0   4       24.38       27.33     10.16 o 
 -14   0   4       47.51       31.24      9.35 o 
 -13   0   4        0.22       -6.20      6.20 o 
 -12   0   4       78.42       72.16     10.42 o 
 -11   0   4     1036.10     1085.78     54.14 o 
 -10   0   4      247.52      241.69     14.02 o 
  -9   0   4        7.86        6.17      4.67 o 
  -8   0   4        0.13        5.78      4.17 o 
  -7   0   4       45.78       23.10      3.35 o 
  -6   0   4     2402.04     2611.75     53.50 o 
  -5   0   4     4656.86     5060.73     78.69 o 
  -4   0   4     6814.79     6367.16     97.42 o 
  -3   0   4      645.57      630.45     11.26 o 
  -2   0   4     3778.69     3823.04     85.47 o 
   0   0   4      601.46      615.01     16.46 o 
   1   0   4      703.15      619.63      7.92 o 
   2   0   4      390.72      297.08      5.97 o 
   3   0   4      585.59      694.13     10.04 o 
   4   0   4     1993.02     2241.17     29.71 o 
   5   0   4      440.27      393.82      9.79 o 
   6   0   4        6.03        1.18      2.59 o 
   7   0   4      186.75      199.20      9.19 o 
   8   0   4      329.63      336.72     10.70 o 
   9   0   4      106.28       81.60      6.06 o 
  10   0   4      391.90      343.47     16.51 o 
 -16   1   4       34.81       31.08      8.37 o 
 -15   1   4       36.81       48.81      8.10 o 
 -14   1   4        9.25       18.19      6.26 o 
 -13   1   4        0.11        0.57      5.16 o 
 -12   1   4       87.76       85.91      7.72 o 
 -11   1   4      492.10      475.19     12.60 o 
 -10   1   4       15.41        8.94      3.21 o 
  -9   1   4      226.72      226.16     11.10 o 
  -8   1   4      196.73      202.30      7.97 o 
  -7   1   4      477.55      493.21      8.67 o 
  -6   1   4     6197.32     6559.90     71.95 o 
  -5   1   4       91.16      113.57      3.73 o 
  -4   1   4      287.85      327.33      5.34 o 
  -3   1   4      228.47      229.09      5.20 o 
  -2   1   4     1838.82     1687.17     44.96 o 
   0   1   4      204.23      209.74      5.18 o 
   1   1   4     2413.93     2273.17     23.46 o 
   2   1   4      541.37      528.82      4.60 o 
   3   1   4      572.21      611.08      5.78 o 
   4   1   4     3459.95     3722.17     31.43 o 
   5   1   4      242.70      283.56      7.35 o 
   6   1   4       31.49       55.31      4.32 o 
   7   1   4       60.13       59.67      3.18 o 
   8   1   4       11.73       13.98      2.47 o 
   9   1   4        7.47       11.75      2.70 o 
  10   1   4       54.26       65.11      5.74 o 
 -16   2   4       68.65       74.51     16.97 o 
 -15   2   4       60.63       82.48     14.48 o 
 -14   2   4       85.02       97.57      8.94 o 
 -13   2   4       18.83       18.71      5.58 o 
 -12   2   4        0.73       -0.34      4.63 o 
 -11   2   4       99.61      104.42      6.40 o 
 -10   2   4        0.82       -0.98      2.84 o 
  -9   2   4       65.45       77.93      6.18 o 
  -8   2   4       69.73       79.69      4.33 o 
  -7   2   4      490.96      434.52      7.20 o 
  -6   2   4     1073.41     1161.85     13.83 o 
  -5   2   4        6.44       10.82      1.51 o 
  -4   2   4        4.06       15.70      1.28 o 
  -3   2   4     1412.78     1450.69     15.08 o 
  -2   2   4      223.55      312.05      3.88 o 
  -1   2   4      972.77     1072.49     12.49 o 
   0   2   4      700.13      736.95      8.12 o 
   1   2   4      166.45      178.41      2.12 o 
   2   2   4     1247.33     1177.53      9.44 o 
   3   2   4        3.80        7.57      0.92 o 
   4   2   4      382.36      392.75      4.60 o 
   5   2   4     1214.89     1267.32     24.76 o 
   6   2   4      263.77      266.96      7.25 o 
   7   2   4       19.75       18.71      2.26 o 
   8   2   4        1.58        4.91      2.13 o 
   9   2   4       23.69       24.31      3.90 o 
  10   2   4        0.20       -3.08      3.08 o 
 -16   3   4       14.44       22.64      7.81 o 
 -15   3   4        3.06       -1.29      5.64 o 
 -14   3   4       25.59       27.69      6.64 o 
 -13   3   4       68.71       68.56      7.65 o 
 -12   3   4      124.67      110.03      8.30 o 
 -11   3   4      249.97      232.30     11.01 o 
 -10   3   4       21.90       15.85      3.54 o 
  -9   3   4        0.26        0.21      2.64 o 
  -8   3   4        0.14        0.06      2.29 o 
  -7   3   4       58.52       95.13      3.58 o 
  -6   3   4     2772.02     2926.77     30.52 o 
  -5   3   4        0.84       13.27      1.61 o 
  -4   3   4      315.48      369.42      5.42 o 
  -3   3   4      485.61      414.25      4.99 o 
  -2   3   4     3656.25     4049.91     33.42 o 
  -1   3   4     2838.39     3018.61     25.36 o 
   0   3   4     2416.07     2480.18     21.38 o 
   1   3   4      733.64      722.45      6.10 o 
   2   3   4      403.02      422.75      4.42 o 
   3   3   4       88.54      105.35      2.24 o 
   4   3   4     1540.92     1693.77     15.55 o 
   5   3   4      101.47       76.17      2.97 o 
   6   3   4       16.27       17.70      1.96 o 
   7   3   4      165.04      155.73      4.46 o 
   8   3   4      107.55      112.04      4.22 o 
   9   3   4       30.43       33.96      3.01 o 
  10   3   4      102.87       97.07      5.72 o 
  11   3   4        3.65       -4.15      6.54 o 
  12   3   4       85.33       79.72     11.39 o 
 -16   4   4       59.24       68.98      9.58 o 
 -15   4   4       22.31       22.92      6.97 o 
 -14   4   4        0.55       -4.97      4.97 o 
 -13   4   4       33.36       50.27      7.31 o 
 -12   4   4       46.42       47.91      6.66 o 
 -11   4   4      780.26      783.05     20.76 o 
 -10   4   4      248.52      251.07      8.58 o 
  -9   4   4        3.16        7.09      3.69 o 
  -8   4   4       97.24      104.63      7.22 o 
  -7   4   4       59.66       52.53      2.76 o 
  -6   4   4       17.25       10.49      1.89 o 
  -5   4   4       42.86       50.80      2.34 o 
  -4   4   4      115.67      148.24      3.38 o 
  -3   4   4      144.26      132.46      2.45 o 
  -2   4   4      933.05      924.45      8.69 o 
  -1   4   4     2345.94     2483.29     21.00 o 
   0   4   4     1093.31     1110.57     10.14 o 
   1   4   4      248.86      255.42      3.12 o 
   2   4   4     1447.54     1485.46     12.71 o 
   3   4   4        2.12        4.45      0.99 o 
   4   4   4      756.23      665.43      8.11 o 
   5   4   4      725.77      776.76     11.06 o 
   6   4   4      183.76      206.27      4.96 o 
   7   4   4       86.18       98.20      3.48 o 
   8   4   4       16.51       22.95      2.53 o 
   9   4   4       99.62       94.94      4.27 o 
  10   4   4      140.61      127.89      6.56 o 
  11   4   4        1.45        4.04      6.96 o 
 -16   5   4        0.58        8.08      7.29 o 
 -15   5   4       41.27       62.14      8.35 o 
 -14   5   4        0.00        3.85      5.38 o 
 -13   5   4        2.18       -4.51      4.78 o 
 -12   5   4       30.45       34.02      6.24 o 
 -11   5   4       34.45       29.01      9.44 o 
 -10   5   4       30.06       29.81      5.24 o 
  -9   5   4      614.51      667.36     14.03 o 
  -8   5   4       22.43       14.30      3.01 o 
  -7   5   4        1.63       -1.09      2.12 o 
  -6   5   4      425.63      452.35      7.37 o 
  -5   5   4      785.09      924.33     10.59 o 
  -4   5   4      196.34      176.97      4.67 o 
  -3   5   4      125.00      140.41      3.01 o 
  -2   5   4     1173.81     1148.96     13.56 o 
  -1   5   4      560.71      605.89      6.03 o 
   0   5   4      536.65      541.13      5.51 o 
   1   5   4      221.42      228.91      3.17 o 
   2   5   4      997.02     1111.79     10.14 o 
   3   5   4      142.25      123.86      2.79 o 
   4   5   4       21.67       20.16      1.61 o 
   5   5   4        0.57        0.60      0.98 o 
   6   5   4      396.81      401.80      6.53 o 
   7   5   4       34.87       34.05      2.47 o 
   8   5   4      153.16      130.75      4.70 o 
   9   5   4       25.37       22.95      2.99 o 
  10   5   4       20.52       13.57      7.01 o 
  11   5   4      100.03       87.00     11.45 o 
 -16   6   4        1.17        3.83      8.56 o 
 -15   6   4        4.71       17.24      7.38 o 
 -14   6   4        1.66        8.83      8.11 o 
 -13   6   4        5.39        1.09      5.23 o 
 -12   6   4      241.31      271.40     31.51 o 
 -11   6   4       31.49       35.19      6.48 o 
 -10   6   4       86.71       71.72      5.49 o 
  -9   6   4       13.56       13.74      3.43 o 
  -8   6   4       88.02      110.31      5.69 o 
  -7   6   4        4.79        5.17      2.50 o 
  -6   6   4        3.72        0.60      1.66 o 
  -5   6   4     1397.31     1499.26     15.80 o 
  -4   6   4      846.99      807.73     11.24 o 
  -3   6   4     5591.65     5632.54     50.78 o 
  -2   6   4     2698.79     2784.95     44.58 o 
  -1   6   4     3821.88     3939.89     33.48 o 
   0   6   4      164.23      164.53      3.08 o 
   1   6   4       77.30       78.90      2.32 o 
   2   6   4      258.57      286.18      4.32 o 
   3   6   4      416.50      481.79      6.76 o 
   4   6   4        1.81        0.97      0.83 o 
   5   6   4      367.78      382.41      6.87 o 
   6   6   4       98.85      104.05      3.62 o 
   7   6   4        3.68        1.04      1.87 o 
   8   6   4       68.06       49.34      3.16 o 
   9   6   4       49.76       45.62      4.47 o 
  10   6   4       25.41       20.06      7.17 o 
  11   6   4      102.55       88.91     11.08 o 
 -15   7   4       49.98       64.70     10.36 o 
 -14   7   4       33.57       28.03      7.56 o 
 -13   7   4        0.00       -5.41      8.26 o 
 -12   7   4       81.85       98.40      8.79 o 
 -11   7   4       81.29       85.46      9.49 o 
 -10   7   4       25.28       20.32      5.34 o 
  -9   7   4      225.48      217.84      9.39 o 
  -8   7   4      108.77      108.84      6.21 o 
  -7   7   4      125.56      128.21      4.98 o 
  -6   7   4      406.34      428.24      8.38 o 
  -5   7   4      163.79      193.54      3.99 o 
  -4   7   4        0.48       -1.16      1.16 o 
  -3   7   4       76.27       83.67      3.05 o 
  -2   7   4       54.64       51.58      2.00 o 
  -1   7   4        2.02        0.84      0.94 o 
   0   7   4      893.96      932.47      9.62 o 
   1   7   4      168.39      215.29      4.50 o 
   2   7   4       37.61       23.65      2.70 o 
   3   7   4      285.22      294.27      4.81 o 
   4   7   4       19.25       12.57      1.73 o 
   5   7   4        6.55        6.57      1.74 o 
   6   7   4        2.92        2.56      1.85 o 
   7   7   4      299.04      281.83      6.81 o 
   8   7   4       22.81       23.90      2.71 o 
   9   7   4       10.59        8.60      3.09 o 
  10   7   4       30.53       19.16      7.61 o 
 -15   8   4       44.95       51.66      9.31 o 
 -14   8   4       37.90       49.94      8.23 o 
 -13   8   4        8.28        5.06      5.77 o 
 -12   8   4      214.60      238.67     12.64 o 
 -11   8   4      411.21      454.80     20.57 o 
 -10   8   4      121.33      121.00     11.90 o 
  -9   8   4      159.88      185.23      9.63 o 
  -8   8   4       12.92       12.00      3.47 o 
  -7   8   4       56.74       51.70      3.56 o 
  -6   8   4      335.37      332.29      6.63 o 
  -5   8   4       64.75       56.74      2.64 o 
  -4   8   4      133.62      132.46      3.36 o 
  -3   8   4      427.43      421.39      6.21 o 
  -2   8   4     3676.23     3785.42     32.79 o 
  -1   8   4      122.36      127.78      3.29 o 
   0   8   4      140.97      144.40      2.99 o 
   1   8   4     1158.29     1259.58     11.80 o 
   2   8   4        0.64       -1.16      1.28 o 
   3   8   4        3.41        2.33      1.46 o 
   4   8   4       98.12      122.11      3.82 o 
   5   8   4      196.05      195.03      4.79 o 
   6   8   4       34.20       34.29      2.63 o 
   7   8   4      158.24      159.86      4.96 o 
   8   8   4      153.85      175.29      5.84 o 
   9   8   4       46.06       51.89      6.62 o 
  10   8   4       49.42       58.09     10.71 o 
 -15   9   4        7.84       16.41      9.87 o 
 -14   9   4       37.67       46.35      8.36 o 
 -13   9   4        3.22       -0.81      6.09 o 
 -12   9   4      276.47      276.98     31.83 o 
 -11   9   4       35.06       44.26      8.27 o 
 -10   9   4        4.94       -3.94      5.42 o 
  -9   9   4      173.74      175.56      7.67 o 
  -8   9   4        5.28        8.50      2.57 o 
  -7   9   4        1.19        0.00      2.04 o 
  -6   9   4       12.65       13.59      2.05 o 
  -5   9   4       67.90       79.53      3.16 o 
  -4   9   4      390.07      452.97      6.96 o 
  -3   9   4       68.70       84.91      3.00 o 
  -2   9   4      130.54      124.30      4.17 o 
  -1   9   4      131.19      119.90      3.44 o 
   0   9   4     1215.33     1246.54     12.00 o 
   1   9   4      878.01      891.47      9.33 o 
   2   9   4      568.74      552.66      7.01 o 
   3   9   4        0.47        3.18      1.69 o 
   4   9   4      643.98      625.20      8.42 o 
   5   9   4       41.47       46.92      2.90 o 
   6   9   4        0.04       -2.01      2.01 o 
   7   9   4        8.30        8.81      2.63 o 
   8   9   4      148.45      126.02      5.92 o 
   9   9   4       38.10       28.21      5.90 o 
  10   9   4        9.18        9.54      5.33 o 
 -14  10   4        6.91        7.43     16.21 o 
 -13  10   4       49.23       41.76      8.25 o 
 -12  10   4       17.99       17.31      5.28 o 
 -11  10   4        4.60        4.65      4.27 o 
 -10  10   4       38.14       32.89      4.79 o 
  -9  10   4      112.25      104.83      5.57 o 
  -8  10   4        3.61        3.82      2.84 o 
  -7  10   4        2.90        4.27      2.25 o 
  -6  10   4       38.43       44.57      2.87 o 
  -5  10   4      525.47      537.12      8.27 o 
  -4  10   4        3.17        1.00      1.78 o 
  -3  10   4      499.47      472.04      7.33 o 
  -2  10   4      509.96      479.33      7.57 o 
  -1  10   4      859.82      814.92      9.83 o 
   0  10   4        0.05       -1.38      1.43 o 
   1  10   4        0.59        0.84      1.47 o 
   2  10   4      113.33      117.04      3.65 o 
   3  10   4       19.66       14.71      2.07 o 
   4  10   4      220.86      215.79      4.92 o 
   5  10   4       52.69       49.87      3.10 o 
   6  10   4        0.42        2.57      2.87 o 
   7  10   4       87.42       87.30      5.02 o 
   8  10   4       41.39       47.75      8.23 o 
   9  10   4       31.34       34.75      6.19 o 
  10  10   4       12.78        3.78      6.80 o 
 -14  11   4        1.56       11.22     14.82 o 
 -13  11   4        7.45        9.45      6.81 o 
 -12  11   4       19.93       29.19      6.10 o 
 -11  11   4       48.55       47.83      7.63 o 
 -10  11   4      103.31       85.89      6.36 o 
  -9  11   4      273.03      278.29      8.48 o 
  -8  11   4       21.06       26.85      3.23 o 
  -7  11   4       83.77       81.10      4.14 o 
  -6  11   4        9.87       10.36      2.38 o 
  -5  11   4       28.69       30.56      2.64 o 
  -4  11   4       76.56       88.90      3.59 o 
  -3  11   4       10.99       10.67      2.48 o 
  -2  11   4     1852.27     1871.35     20.39 o 
  -1  11   4      307.02      316.63      6.53 o 
   0  11   4       35.18       27.91      2.71 o 
   1  11   4       50.01       56.25      2.48 o 
   2  11   4       79.77       88.07      3.74 o 
   3  11   4       62.22       62.95      3.78 o 
   4  11   4      136.32      135.92      4.41 o 
   5  11   4        9.58       12.19      2.57 o 
   6  11   4        0.04       -1.58      2.53 o 
   7  11   4        5.59       18.08      4.40 o 
   8  11   4      117.86      117.72      9.23 o 
   9  11   4       19.02       19.69      7.93 o 
  10  11   4        1.51        4.02      7.25 o 
  11  11   4        0.66       -4.80      7.19 o 
 -14  12   4        8.88        0.16     10.53 o 
 -13  12   4        0.14       -6.14      6.14 o 
 -12  12   4       72.80       88.54      7.58 o 
 -11  12   4        2.96        4.12      4.46 o 
 -10  12   4       27.49       27.32      5.11 o 
  -9  12   4      104.47      102.05      5.75 o 
  -8  12   4      136.40      118.89      5.20 o 
  -7  12   4       23.32       35.53      3.45 o 
  -6  12   4       38.91       35.78      3.38 o 
  -5  12   4       14.32       12.72      2.61 o 
  -4  12   4       26.18       28.51      2.75 o 
  -3  12   4       29.47       36.22      3.10 o 
  -2  12   4      605.54      614.89      9.63 o 
  -1  12   4      129.84      131.01      4.23 o 
   0  12   4       32.71       43.91      2.52 o 
   1  12   4       47.95       45.11      2.47 o 
   2  12   4       24.58       26.73      2.28 o 
   3  12   4       40.98       35.96      2.91 o 
   4  12   4        9.53        7.79      2.35 o 
   5  12   4       24.11       27.93      3.29 o 
   6  12   4       15.63       14.41      4.05 o 
   7  12   4      156.62      158.10     10.35 o 
   8  12   4        4.09       15.80      5.93 o 
   9  12   4       21.37        8.95      7.64 o 
  10  12   4        0.19       -6.64      6.64 o 
  11  12   4        0.28       -5.09      9.08 o 
 -13  13   4        0.86       -3.24      6.30 o 
 -12  13   4        2.19       -3.56      6.07 o 
 -11  13   4       14.47       13.47      5.44 o 
 -10  13   4       14.06        7.22      6.15 o 
  -9  13   4      109.29      104.18      7.13 o 
  -8  13   4      101.56      108.92      5.82 o 
  -7  13   4      112.64      112.34      5.17 o 
  -6  13   4        1.81        0.63      2.73 o 
  -5  13   4      266.48      285.26      7.87 o 
  -4  13   4       16.31       10.25      3.06 o 
  -3  13   4      231.22      246.43      6.90 o 
  -2  13   4      287.39      284.86      7.27 o 
  -1  13   4      351.35      332.27      7.58 o 
   0  13   4      280.25      291.50      5.79 o 
   1  13   4      108.81      106.60      3.74 o 
   2  13   4       18.33       28.64      2.91 o 
   3  13   4       35.32       36.07      2.77 o 
   4  13   4       28.71       19.93      3.19 o 
   5  13   4       49.12       44.98      4.32 o 
   6  13   4      104.55      122.15      8.94 o 
   7  13   4       56.46       59.42     13.62 o 
   8  13   4      101.91      127.13     13.62 o 
   9  13   4       49.50       52.37     10.61 o 
  10  13   4        2.92        7.30      7.98 o 
  11  13   4        0.00        7.19      9.63 o 
 -12  14   4        7.86        7.06     11.14 o 
 -11  14   4        6.84        2.03      5.10 o 
 -10  14   4        6.71        5.49      4.58 o 
  -9  14   4        0.32        1.47      4.24 o 
  -8  14   4       10.53       -0.74      4.14 o 
  -7  14   4        4.87        6.18      3.50 o 
  -6  14   4        6.54        6.67      3.03 o 
  -5  14   4       29.16       18.79      3.39 o 
  -4  14   4      101.20      124.31      6.07 o 
  -3  14   4       24.06       22.93      3.85 o 
  -2  14   4      706.78      682.59     28.72 o 
  -1  14   4        8.37        5.84      2.94 o 
   0  14   4       44.28       43.77      2.98 o 
   1  14   4       18.38       13.18      2.38 o 
   2  14   4      186.66      204.29      5.89 o 
   3  14   4       30.83       40.63      3.47 o 
   4  14   4       95.04       86.80      6.65 o 
   5  14   4       84.45       82.49      6.75 o 
   6  14   4        1.86        3.88      4.54 o 
   7  14   4       43.63       48.88     10.74 o 
   8  14   4       31.45       53.60     10.66 o 
   9  14   4       31.88       30.29      9.21 o 
  10  14   4        0.27        0.68     10.16 o 
 -12  15   4        1.75       17.25     11.71 o 
 -11  15   4        0.89       -1.29      6.41 o 
 -10  15   4       15.29       26.55     10.24 o 
  -9  15   4       29.13       37.55      6.15 o 
  -8  15   4        0.01       -0.29      4.27 o 
  -7  15   4       11.28       13.57      4.56 o 
  -6  15   4        0.04        3.44      4.07 o 
  -5  15   4       27.10       39.22      5.49 o 
  -4  15   4        2.94       12.68      3.86 o 
  -3  15   4      161.72      174.95      8.08 o 
  -2  15   4       13.03        7.64      3.52 o 
  -1  15   4        0.21       -0.29      3.26 o 
   0  15   4        0.06        0.10      3.19 o 
   1  15   4        2.97        8.25      3.42 o 
   2  15   4      100.60       86.60      6.14 o 
   3  15   4        2.25       -3.62      4.53 o 
   4  15   4       51.63       71.80      7.77 o 
   5  15   4       23.78       28.20      6.35 o 
   6  15   4       95.07      101.04     18.22 o 
   7  15   4       67.51       60.53     11.63 o 
   8  15   4       95.53       86.99     21.53 o 
   9  15   4       23.22       29.90     11.31 o 
  10  15   4       10.98       24.07     11.94 o 
 -11  16   4       15.85       26.20     12.21 o 
 -10  16   4        5.91       12.49     12.06 o 
  -9  16   4        0.08       -1.85      6.04 o 
  -8  16   4        5.44        8.33      6.18 o 
  -7  16   4        7.94        3.81      6.31 o 
  -6  16   4        9.22        2.56      5.64 o 
  -5  16   4        0.16        0.02      5.34 o 
  -4  16   4        0.01        1.61      5.55 o 
  -3  16   4      174.41      162.34     11.58 o 
  -2  16   4        7.79        9.02     10.68 o 
  -1  16   4        0.00       -4.28      4.28 o 
   0  16   4       18.61       17.87      5.83 o 
   1  16   4        3.51        3.34      4.96 o 
   2  16   4        4.56        9.17      5.52 o 
   3  16   4        0.54       -3.30      4.86 o 
   4  16   4       16.77       17.34      6.00 o 
   5  16   4        0.14       -1.09      5.64 o 
   6  16   4        9.53       10.37      5.99 o 
   7  16   4        7.19        0.44      5.80 o 
   8  16   4       24.95       21.55     12.53 o 
   9  16   4        0.02        4.13      7.06 o 
 -10  17   4        1.68        9.19     11.31 o 
  -9  17   4       28.92       33.36      8.03 o 
  -8  17   4        1.32        1.07      6.03 o 
  -7  17   4        8.91        2.21      7.35 o 
  -6  17   4        1.14       -4.64      5.89 o 
  -5  17   4        5.83        3.79     11.37 o 
  -4  17   4       19.06       25.96      9.41 o 
  -3  17   4       53.87       62.20      8.21 o 
  -2  17   4       10.16       15.42      6.33 o 
  -1  17   4        7.88        1.44      5.69 o 
   0  17   4       12.11       12.10      6.01 o 
   1  17   4       11.70        8.50      7.34 o 
   2  17   4        4.17       -1.56      5.45 o 
   3  17   4        5.17       -0.86      5.15 o 
   4  17   4        2.90        1.06     12.02 o 
   5  17   4        6.77        0.15      6.11 o 
   6  17   4        3.28       -4.72      5.88 o 
   7  17   4       10.93        3.79      6.80 o 
   8  17   4       58.51       65.55     16.79 o 
  -8  18   4        7.63        6.57      7.59 o 
  -7  18   4        3.68        6.88      6.72 o 
  -6  18   4        0.62        3.10      6.41 o 
  -5  18   4       20.74       17.11      7.35 o 
  -4  18   4        0.10        2.54      6.55 o 
  -3  18   4       64.34       60.14      8.51 o 
  -2  18   4       11.20       16.56      9.16 o 
  -1  18   4       20.82       15.70      6.57 o 
   0  18   4        4.72       -9.54      9.54 o 
   1  18   4        2.29        0.97      5.83 o 
   2  18   4        1.33       -1.33      5.60 o 
   3  18   4        0.15       -5.53      5.53 o 
   4  18   4       14.19        9.26      6.66 o 
   5  18   4       13.69       14.39      7.10 o 
   6  18   4        1.11       -6.77      6.77 o 
   7  18   4       27.09       25.83      8.89 o 
  -7  19   4        1.49        4.18      7.82 o 
  -6  19   4        5.26        5.95      9.49 o 
  -5  19   4        6.81        1.69     13.78 o 
  -4  19   4        2.57        7.30      6.98 o 
  -3  19   4       45.90       41.17      8.81 o 
  -2  19   4      104.44      143.88     11.71 o 
  -1  19   4       99.70      118.64     10.58 o 
   0  19   4       25.89       34.71      9.50 o 
   1  19   4        7.50        3.03      6.66 o 
   2  19   4        3.90        0.32      6.37 o 
   3  19   4        2.31        4.46      6.99 o 
   4  19   4       18.36        5.68      7.76 o 
   5  19   4       18.55       14.41      7.99 o 
  -5  20   4        5.21        0.15      8.33 o 
  -4  20   4        9.42       12.44     11.52 o 
  -3  20   4       28.28       31.44      9.20 o 
  -2  20   4        2.60       17.35     16.13 o 
  -1  20   4       27.39       28.33      8.64 o 
   0  20   4        3.11       11.64      7.75 o 
   1  20   4        7.03       -6.11      7.65 o 
   2  20   4        1.68        2.11      7.98 o 
   3  20   4        3.67        3.60      7.75 o 
 -16   1   5        0.30        0.60      6.26 o 
 -15   1   5        4.80       10.75      5.90 o 
 -14   1   5        1.39       -2.58      6.29 o 
 -13   1   5        4.84        1.44      4.68 o 
 -12   1   5      229.43      235.64     11.30 o 
 -11   1   5      161.96      144.32     10.38 o 
 -10   1   5        0.31        4.98      2.95 o 
  -9   1   5        0.01       -2.38      2.42 o 
  -8   1   5        2.00       -0.66      2.89 o 
  -7   1   5      309.31      263.04      5.95 o 
  -6   1   5       58.35       86.88      3.32 o 
  -5   1   5     1892.65     1964.39     23.10 o 
  -4   1   5      501.39      587.15      7.92 o 
  -3   1   5       68.21       73.59      2.98 o 
  -2   1   5      540.71      579.53     16.03 o 
  -1   1   5      234.47      294.90      8.64 o 
   0   1   5      723.32      665.50     12.84 o 
   1   1   5     1285.86     1284.81     12.59 o 
   2   1   5       53.91       57.38      1.89 o 
   3   1   5       46.14       34.08      1.56 o 
   4   1   5        5.72        5.22      0.93 o 
   5   1   5        0.98        4.12      1.06 o 
   6   1   5       78.08       60.79      2.70 o 
   7   1   5        0.99        2.20      1.62 o 
   8   1   5        8.63        1.96      1.51 o 
   9   1   5       27.09       30.52      6.03 o 
 -16   2   5        0.53       -0.26      6.47 o 
 -15   2   5        0.94        6.92     11.34 o 
 -14   2   5       22.77       25.20      6.39 o 
 -13   2   5       63.97       69.96      8.12 o 
 -12   2   5       31.21       42.73      8.93 o 
 -11   2   5        3.09        0.57      3.44 o 
 -10   2   5      205.06      168.80      6.99 o 
  -9   2   5        6.78        7.94      2.79 o 
  -8   2   5      731.72      754.77     14.08 o 
  -7   2   5      708.93      736.92     10.15 o 
  -6   2   5       56.51       71.36      2.73 o 
  -5   2   5     2565.80     2692.47     27.58 o 
  -4   2   5      533.84      657.10      7.89 o 
  -3   2   5       49.28       70.05      1.46 o 
  -2   2   5      324.09      359.53      5.74 o 
  -1   2   5      177.10      233.56      4.11 o 
   0   2   5       11.29       20.37      0.93 o 
   1   2   5      146.10      194.55      2.89 o 
   2   2   5        3.22        0.13      0.48 o 
   3   2   5     1658.87     1853.40     14.38 o 
   4   2   5        8.20        1.66      0.85 o 
   5   2   5        0.05        1.84      1.07 o 
   6   2   5      316.16      346.23      6.18 o 
   7   2   5        2.30        2.77      1.57 o 
   8   2   5       64.78       63.50      4.54 o 
   9   2   5        2.27        0.48      2.46 o 
  10   2   5       82.43       87.92     10.24 o 
  11   2   5       18.30       21.60      7.40 o 
 -16   3   5       50.71       73.51     10.82 o 
 -15   3   5       15.60       14.40      6.42 o 
 -14   3   5       26.46       32.59     14.11 o 
 -13   3   5       15.23       15.06      5.69 o 
 -12   3   5        0.02        0.63      4.67 o 
 -11   3   5       91.76      104.27      6.18 o 
 -10   3   5       16.77        8.58      3.19 o 
  -9   3   5       40.87       47.94      4.15 o 
  -8   3   5       41.59       37.97      3.61 o 
  -7   3   5       56.86       33.51      3.18 o 
  -6   3   5       36.04       32.44      2.09 o 
  -5   3   5       38.93       52.14      2.55 o 
  -4   3   5      116.31      121.41      5.91 o 
  -3   3   5      703.03      816.37      8.31 o 
  -2   3   5       63.70       45.59      1.90 o 
  -1   3   5      298.77      413.45      4.76 o 
   0   3   5       27.45       30.30      1.52 o 
   1   3   5       91.25      102.65      1.96 o 
   2   3   5        2.26        0.63      0.62 o 
   3   3   5       18.07       25.60      1.23 o 
   4   3   5        4.69        7.81      1.10 o 
   5   3   5       32.58       39.23      2.01 o 
   6   3   5       42.19       60.88      2.61 o 
   7   3   5       30.46       30.86      2.78 o 
   8   3   5       35.58       21.75      3.68 o 
   9   3   5        0.55       -1.82      2.49 o 
  10   3   5       64.83       51.85      8.95 o 
  11   3   5      116.85      122.54     13.15 o 
 -16   4   5       23.02       20.49      7.75 o 
 -15   4   5       51.00       69.77      9.04 o 
 -14   4   5       39.03       52.26      7.51 o 
 -13   4   5       75.19       79.43      7.93 o 
 -12   4   5      240.67      219.39     11.13 o 
 -11   4   5       11.39        7.40      3.77 o 
 -10   4   5      209.66      191.05      7.84 o 
  -9   4   5       26.23       33.19      3.85 o 
  -8   4   5       12.43       16.73      3.05 o 
  -7   4   5      184.82      210.59      6.41 o 
  -6   4   5      152.71      151.58      3.93 o 
  -5   4   5       28.93       26.28      1.84 o 
  -4   4   5       22.63       24.00      1.48 o 
  -3   4   5      149.57      142.18      2.67 o 
  -2   4   5        3.84        6.23      0.88 o 
  -1   4   5      676.43      760.56      6.84 o 
   0   4   5     2058.02     2266.50     19.56 o 
   1   4   5      323.78      283.25      3.04 o 
   2   4   5      481.13      386.81      4.31 o 
   3   4   5      112.40       95.21      2.17 o 
   4   4   5       28.65       22.69      1.74 o 
   5   4   5      368.51      426.35      6.33 o 
   6   4   5      409.52      394.86      7.11 o 
   7   4   5       43.08       38.49      5.42 o 
   8   4   5       66.23       79.45      6.15 o 
   9   4   5      231.55      201.00      7.23 o 
  10   4   5        9.18       10.29      6.62 o 
  11   4   5       49.04       74.68     10.50 o 
 -16   5   5        6.43       20.56      7.75 o 
 -15   5   5        0.04       -0.42      6.15 o 
 -14   5   5       30.38       45.00      9.10 o 
 -13   5   5       34.27       42.03      6.97 o 
 -12   5   5      224.86      264.45     12.22 o 
 -11   5   5        1.55        3.80      7.86 o 
 -10   5   5      181.42      213.08     12.47 o 
  -9   5   5       26.46       18.55      4.59 o 
  -8   5   5       70.93       90.54      6.19 o 
  -7   5   5      161.57      193.34      6.34 o 
  -6   5   5      622.12      737.46     13.25 o 
  -5   5   5      148.78       98.04      3.28 o 
  -4   5   5        1.45        3.60      1.22 o 
  -3   5   5      167.92      213.38      3.32 o 
  -2   5   5       74.37       85.95      1.78 o 
  -1   5   5      118.12      137.41      3.01 o 
   0   5   5      441.09      425.82      4.82 o 
   1   5   5      401.61      431.52      4.74 o 
   2   5   5      412.77      470.38      5.22 o 
   3   5   5     1725.12     1646.85     14.42 o 
   4   5   5       65.33       66.60      2.81 o 
   5   5   5       54.70       62.38      2.59 o 
   6   5   5       71.17       63.42      3.17 o 
   7   5   5      144.99      136.05      5.37 o 
   8   5   5       13.67        7.21      2.17 o 
   9   5   5       15.52       10.34      6.75 o 
  10   5   5        0.29        3.07      6.30 o 
  11   5   5        0.23        0.87      6.12 o 
 -16   6   5        0.02        4.65      7.34 o 
 -15   6   5       18.46       30.02      7.61 o 
 -14   6   5       12.26       -0.56      7.02 o 
 -13   6   5        5.18        4.26      5.49 o 
 -12   6   5        7.54       14.44      5.79 o 
 -11   6   5      560.37      552.96     43.87 o 
 -10   6   5       35.98       29.36      4.38 o 
  -9   6   5      118.63      111.32      5.89 o 
  -8   6   5       53.17       39.88      3.99 o 
  -7   6   5      174.84      160.48      6.15 o 
  -6   6   5      176.44      193.03      6.19 o 
  -5   6   5      102.07      112.97      6.03 o 
  -4   6   5       89.93       89.01      3.16 o 
  -3   6   5     1897.79     1983.48     16.67 o 
  -2   6   5      105.73       93.38      2.15 o 
  -1   6   5       24.90       17.17      1.22 o 
   0   6   5       18.42       34.81      1.46 o 
   1   6   5      170.16      193.93      3.38 o 
   2   6   5      199.71      187.26      3.16 o 
   3   6   5       34.48       25.33      1.52 o 
   4   6   5      636.57      709.46      8.99 o 
   5   6   5       33.81       35.12      2.62 o 
   6   6   5       91.18       82.06      5.43 o 
   7   6   5       67.64       50.58      3.33 o 
   8   6   5       18.56       19.88      2.70 o 
   9   6   5       56.13       48.91      8.79 o 
  10   6   5       47.40       39.27      8.82 o 
 -15   7   5        7.38        2.06     13.94 o 
 -14   7   5       25.84       36.37      7.64 o 
 -13   7   5        3.94        1.30      7.61 o 
 -12   7   5      145.65      142.99      9.95 o 
 -11   7   5       44.92       38.73      8.69 o 
 -10   7   5        9.93       13.39      3.96 o 
  -9   7   5       37.26       17.99      3.70 o 
  -8   7   5      276.22      244.58      8.04 o 
  -7   7   5       30.10       21.22      3.36 o 
  -6   7   5      159.01      127.40      4.13 o 
  -5   7   5       13.78       18.08      3.57 o 
  -4   7   5      808.53      796.98      9.54 o 
  -3   7   5      227.12      275.78      4.23 o 
  -2   7   5      805.84      881.72     10.06 o 
  -1   7   5     1380.57     1300.92     11.87 o 
   0   7   5      107.28       94.09      2.43 o 
   1   7   5      142.37      127.64      2.89 o 
   2   7   5     1164.00     1219.03     11.50 o 
   3   7   5      706.22      735.76     10.71 o 
   4   7   5       27.23       34.60      2.69 o 
   5   7   5      512.70      511.81     14.15 o 
   6   7   5      368.30      364.08     10.50 o 
   7   7   5        0.97       -1.65      1.73 o 
   8   7   5       73.72       69.02      4.23 o 
   9   7   5        8.08       11.94      4.86 o 
  10   7   5       39.94       29.51      7.98 o 
 -15   8   5       13.48        8.03      7.32 o 
 -14   8   5        6.65        9.30      6.87 o 
 -13   8   5        7.55       -2.04      5.54 o 
 -12   8   5       64.43       56.86      7.49 o 
 -11   8   5        7.85        8.20      5.12 o 
 -10   8   5        3.36       -3.68      6.33 o 
  -9   8   5       35.56       32.69      4.38 o 
  -8   8   5      124.56       83.52      5.23 o 
  -7   8   5       26.37       39.80      3.27 o 
  -6   8   5      411.40      439.93      7.86 o 
  -5   8   5       74.63       89.65      3.21 o 
  -4   8   5      170.14      194.47      5.40 o 
  -3   8   5        4.21        5.34      1.49 o 
  -2   8   5        3.83        9.56      1.71 o 
  -1   8   5      900.97      973.48     10.45 o 
   0   8   5      296.10      281.62      4.63 o 
   1   8   5      525.29      527.79      6.56 o 
   2   8   5        3.25        2.54      1.32 o 
   3   8   5      277.31      286.72      5.48 o 
   4   8   5       89.39       76.75      3.46 o 
   5   8   5      272.84      311.51      6.87 o 
   6   8   5        4.11        7.56      2.33 o 
   7   8   5       15.42       18.99      3.57 o 
   8   8   5       22.45        9.56      4.74 o 
   9   8   5        2.85        1.16      4.59 o 
 -15   9   5        9.43        1.88      7.05 o 
 -14   9   5       27.66       41.69      9.59 o 
 -13   9   5       10.85       13.47     12.55 o 
 -12   9   5       17.26       33.32      6.92 o 
 -11   9   5      358.36      385.30     15.01 o 
 -10   9   5       21.45       14.49      8.89 o 
  -9   9   5       53.71       50.28      7.29 o 
  -8   9   5       46.10       44.22      3.80 o 
  -7   9   5       61.89       77.72      3.38 o 
  -6   9   5       59.36       59.33      3.00 o 
  -5   9   5      412.13      445.41      7.14 o 
  -4   9   5     1592.27     1526.75     19.45 o 
  -3   9   5      366.75      414.45      6.93 o 
  -2   9   5      438.76      443.35      7.98 o 
  -1   9   5     1152.93     1229.36     15.56 o 
   0   9   5      119.44      124.73      4.68 o 
   1   9   5      323.64      322.40      5.97 o 
   2   9   5        2.89       -0.33      1.49 o 
   3   9   5       44.88       44.96      2.67 o 
   4   9   5        0.98        0.56      1.29 o 
   5   9   5        0.36       -1.11      1.53 o 
   6   9   5     1070.37     1085.73     19.37 o 
   7   9   5      125.02      114.21      5.50 o 
   8   9   5       28.02       16.58      5.89 o 
   9   9   5       27.93       23.71      6.94 o 
  10   9   5        0.15        2.07      6.85 o 
 -14  10   5        6.48        1.47      7.51 o 
 -13  10   5       33.48       38.38      7.94 o 
 -12  10   5      107.60       95.94      7.38 o 
 -11  10   5        7.09       13.23      4.69 o 
 -10  10   5       99.87       88.42      6.20 o 
  -9  10   5        0.33       -2.97      3.43 o 
  -8  10   5      175.27      150.67      6.15 o 
  -7  10   5        0.63       -1.58      2.05 o 
  -6  10   5       55.77       59.72      3.15 o 
  -5  10   5      188.55      192.39      4.84 o 
  -4  10   5        0.79        2.56      1.90 o 
  -3  10   5       48.93       63.92      4.81 o 
  -2  10   5       17.59       20.73      2.40 o 
  -1  10   5        4.01        1.80      1.52 o 
   0  10   5      136.25      141.44      4.16 o 
   1  10   5      540.78      543.89      7.16 o 
   2  10   5      148.77      150.13      3.69 o 
   3  10   5        3.59        2.78      1.45 o 
   4  10   5      167.24      183.26      5.83 o 
   5  10   5      453.72      452.29     12.35 o 
   6  10   5      136.64      144.86      6.11 o 
   7  10   5      452.59      442.68     15.19 o 
   8  10   5       22.13       16.54      5.59 o 
   9  10   5       12.06       19.79      7.40 o 
  10  10   5        4.97       12.86      7.40 o 
 -14  11   5       27.79       49.52     21.54 o 
 -13  11   5        1.28        7.67      6.69 o 
 -12  11   5      111.81      138.28      8.37 o 
 -11  11   5       18.77       20.21      6.10 o 
 -10  11   5        6.29        5.10      4.21 o 
  -9  11   5       98.33       99.80      5.76 o 
  -8  11   5       45.80       47.61      3.67 o 
  -7  11   5      328.66      345.49      7.08 o 
  -6  11   5        0.07       -0.36      2.08 o 
  -5  11   5      205.09      202.49      5.18 o 
  -4  11   5     1126.96     1092.85     13.40 o 
  -3  11   5      809.47      776.90     10.83 o 
  -2  11   5       49.05       47.36      3.19 o 
  -1  11   5       88.87       84.43      3.25 o 
   0  11   5        0.05       -1.67      1.67 o 
   1  11   5       61.37       59.68      4.38 o 
   2  11   5       43.38       43.59      2.34 o 
   3  11   5        8.12        5.67      1.98 o 
   4  11   5       62.49       70.23      3.59 o 
   5  11   5       35.63       24.42      3.60 o 
   6  11   5      168.06      187.85     10.30 o 
   7  11   5       69.26       61.45      7.15 o 
   8  11   5       25.52       15.84      9.66 o 
   9  11   5       20.12       31.50      8.77 o 
  10  11   5       15.16       16.67      8.22 o 
 -13  12   5        2.24        3.55      6.52 o 
 -12  12   5       12.33       12.01      5.45 o 
 -11  12   5       39.49       65.99      6.43 o 
 -10  12   5      138.17      140.23      7.76 o 
  -9  12   5       91.18       88.67      6.40 o 
  -8  12   5       47.90       45.30      4.24 o 
  -7  12   5        9.59        3.62      2.66 o 
  -6  12   5       21.17       16.66      2.75 o 
  -5  12   5      178.21      174.22      5.11 o 
  -4  12   5       42.91       47.98      3.16 o 
  -3  12   5       29.90       35.88      3.31 o 
  -2  12   5      375.69      381.44      7.93 o 
  -1  12   5       41.86       37.39      3.50 o 
   0  12   5       29.26       40.44      2.91 o 
   1  12   5        4.35        3.45      1.72 o 
   2  12   5      253.85      273.37      5.60 o 
   3  12   5       64.33       67.13      3.00 o 
   4  12   5       22.45       25.02      3.12 o 
   5  12   5        6.77        7.95      5.05 o 
   6  12   5      187.94      197.78     13.05 o 
   7  12   5        3.73        4.67      5.45 o 
   8  12   5       50.24       49.40      9.61 o 
   9  12   5        0.29       -6.56      6.56 o 
  10  12   5        4.07       11.73      8.51 o 
  11  12   5        3.37       -1.60      9.42 o 
 -13  13   5       50.87       79.32     11.37 o 
 -12  13   5        1.28       -0.76      6.41 o 
 -11  13   5       19.36       10.00      5.03 o 
 -10  13   5        0.02       -2.13      4.05 o 
  -9  13   5       44.61       41.97      5.35 o 
  -8  13   5       45.67       55.45      5.52 o 
  -7  13   5        4.49        6.01      3.17 o 
  -6  13   5        0.34       -2.54      2.54 o 
  -5  13   5       27.44       31.23      3.35 o 
  -4  13   5      166.93      171.04      6.01 o 
  -3  13   5       73.89       77.42      4.31 o 
  -2  13   5       27.30       33.45      3.35 o 
  -1  13   5       29.97       32.11      3.08 o 
   0  13   5       12.83       10.68      2.48 o 
   1  13   5       59.71       66.50      3.98 o 
   2  13   5       22.32       29.88      2.87 o 
   3  13   5      363.61      369.18      8.40 o 
   4  13   5       17.94       18.96      5.73 o 
   5  13   5      107.06       98.78      6.76 o 
   6  13   5      170.07      156.12     24.54 o 
   7  13   5      108.46      105.50     12.50 o 
   8  13   5        9.12       11.39      8.03 o 
   9  13   5       24.90       34.65      9.66 o 
  10  13   5        2.95        9.35      9.32 o 
 -12  14   5        1.53       -0.13      6.94 o 
 -11  14   5        0.68       -3.89      6.09 o 
 -10  14   5        1.85       -5.49      5.49 o 
  -9  14   5        1.76       -0.02      4.82 o 
  -8  14   5        7.70       10.57      4.38 o 
  -7  14   5        1.56       -3.56      5.10 o 
  -6  14   5       19.13       10.54      4.08 o 
  -5  14   5       28.49       26.37      4.66 o 
  -4  14   5       26.19       21.46      4.33 o 
  -3  14   5        5.95        3.49      3.32 o 
  -2  14   5       85.04       72.66      4.90 o 
  -1  14   5       72.58       53.93      4.40 o 
   0  14   5       87.58       85.32      4.96 o 
   1  14   5       16.11       11.44      3.62 o 
   2  14   5        0.13       -4.29      4.29 o 
   3  14   5       15.97        9.33      5.26 o 
   4  14   5        9.63        1.73      4.95 o 
   5  14   5       34.15       26.35      5.24 o 
   6  14   5      168.40      191.81     34.94 o 
   7  14   5        1.90        2.44      8.14 o 
   8  14   5       12.34       13.62      8.56 o 
   9  14   5       11.67        5.43      9.35 o 
  10  14   5        0.84        2.84      9.16 o 
 -11  15   5        7.86        6.29      8.89 o 
 -10  15   5       14.30       20.60      7.10 o 
  -9  15   5        4.49        6.23      6.34 o 
  -8  15   5        1.65       -5.66      6.39 o 
  -7  15   5        0.57       -4.76      4.76 o 
  -6  15   5       98.34       73.45      8.09 o 
  -5  15   5        0.02       -2.09      5.02 o 
  -4  15   5        9.04        6.12      5.41 o 
  -3  15   5       31.48       25.29      5.99 o 
  -2  15   5        9.07        6.07      5.20 o 
  -1  15   5      178.40      191.51     10.86 o 
   0  15   5        1.20       -1.67      4.81 o 
   1  15   5       15.29       21.82      5.74 o 
   2  15   5       23.31       29.35      5.98 o 
   3  15   5       10.80       12.20      5.42 o 
   4  15   5        2.53        0.80      5.12 o 
   5  15   5        1.15       -5.13      5.13 o 
   6  15   5       17.97       11.86      5.97 o 
   7  15   5       19.20       10.31      6.03 o 
   8  15   5        6.74       20.54     11.54 o 
   9  15   5        1.29        8.06      9.32 o 
 -10  16   5        3.41        6.00      7.34 o 
  -9  16   5        4.92       -0.35      6.55 o 
  -8  16   5        2.47        9.50      6.25 o 
  -7  16   5        6.03        1.36      5.76 o 
  -6  16   5        0.00        0.07      7.70 o 
  -5  16   5       49.76       57.67     10.30 o 
  -4  16   5      132.32      126.19     17.33 o 
  -3  16   5       15.21       10.43      5.97 o 
  -2  16   5        2.02       -0.18      5.46 o 
  -1  16   5        0.11       -3.56      5.00 o 
   0  16   5        9.81        1.98      5.34 o 
   1  16   5        2.85        1.59      5.62 o 
   2  16   5       65.69       60.17      7.64 o 
   3  16   5        0.02       -1.13      5.25 o 
   4  16   5        2.98       -5.01      5.23 o 
   5  16   5       18.44       19.94      6.69 o 
   6  16   5       29.92       26.01      6.84 o 
   7  16   5        4.90       -5.87     10.62 o 
   8  16   5       21.60       27.90      7.81 o 
  -9  17   5        4.89        5.21      7.51 o 
  -8  17   5       22.56       43.31      8.26 o 
  -7  17   5        0.43        6.46      6.23 o 
  -6  17   5        0.90        4.83      6.22 o 
  -5  17   5        7.77        6.52     10.08 o 
  -4  17   5        0.44        3.67      8.45 o 
  -3  17   5       50.39       49.74      8.15 o 
  -2  17   5        7.83        4.34      7.67 o 
  -1  17   5       35.77       33.47     13.34 o 
   0  17   5        9.86       17.24      6.49 o 
   1  17   5        6.53        7.33      7.07 o 
   2  17   5        0.07       -3.67      5.27 o 
   3  17   5        9.91       23.64      7.48 o 
   4  17   5       17.60       12.48      6.10 o 
   5  17   5       34.12       28.70     12.95 o 
   6  17   5        4.65        3.41      7.73 o 
   7  17   5        2.49        8.28      7.38 o 
  -8  18   5        4.64       -1.57     14.45 o 
  -7  18   5        0.14       -6.84      6.84 o 
  -6  18   5        5.17        6.35      6.60 o 
  -5  18   5        5.42       -4.80      6.55 o 
  -4  18   5        7.42       12.70      6.96 o 
  -3  18   5       14.74       32.89      7.72 o 
  -2  18   5       84.01       77.68      9.32 o 
  -1  18   5       18.13       10.82      6.92 o 
   0  18   5        0.64       -2.47      5.67 o 
   1  18   5        2.31       -5.78      5.78 o 
   2  18   5        1.95       -5.09      5.09 o 
   3  18   5        5.42        4.30      6.26 o 
   4  18   5        0.00       -5.07      6.14 o 
   5  18   5        4.17        6.94      7.08 o 
   6  18   5        8.74       16.46     12.02 o 
  -7  19   5       17.33        6.27      8.81 o 
  -6  19   5       12.36       13.68      8.22 o 
  -5  19   5       17.22       18.48      8.83 o 
  -4  19   5       45.81       55.86      9.40 o 
  -3  19   5        4.88        3.83      8.14 o 
  -2  19   5       34.94       41.17      8.99 o 
  -1  19   5        2.81       -0.47      6.73 o 
   0  19   5        3.42       -4.59      6.37 o 
   1  19   5        7.13        1.60      6.63 o 
   2  19   5       20.12       17.27     11.87 o 
   3  19   5       10.11       10.18      7.46 o 
   4  19   5        1.55       -5.41      7.86 o 
  -4  20   5        0.38        5.83      8.98 o 
  -3  20   5        0.03       -1.41      8.51 o 
  -2  20   5       20.27       17.65     14.41 o 
  -1  20   5        2.02       -7.21      7.72 o 
   0  20   5        5.62       -1.19      7.72 o 
   1  20   5       19.29       12.04      8.04 o 
   2  20   5        4.76        8.58     12.23 o 
 -16   0   6      195.41      252.01     21.32 o 
 -15   0   6       12.36        2.49      8.06 o 
 -14   0   6        9.89       25.17      9.16 o 
 -13   0   6        0.79       -3.54      6.59 o 
 -12   0   6        0.05       -5.57      5.57 o 
 -11   0   6      241.44      202.37     13.73 o 
 -10   0   6      191.79      161.50     12.08 o 
  -9   0   6       17.25       22.18      5.57 o 
  -8   0   6      408.51      469.50     17.88 o 
  -7   0   6       41.68       68.80      6.62 o 
  -6   0   6       48.65       55.90      3.83 o 
  -5   0   6      145.43      126.32      4.54 o 
  -4   0   6      848.17      730.07     19.40 o 
  -3   0   6        3.72        0.45      1.71 o 
  -1   0   6    12151.62    13155.73    292.65 o 
   0   0   6      238.75      253.06      9.74 o 
   1   0   6       22.84       27.51      1.39 o 
   2   0   6      484.71      461.50      9.76 o 
   3   0   6       42.68       32.74      2.85 o 
   4   0   6      227.52      222.56      4.17 o 
   5   0   6       60.12       49.42      4.61 o 
   6   0   6       57.99       47.54      4.69 o 
   7   0   6       19.70       13.81      3.29 o 
   8   0   6        0.83       -0.49      2.44 o 
   9   0   6      101.31       81.40      9.82 o 
  10   0   6      112.27      113.54     11.89 o 
  11   0   6       36.80       36.49      8.72 o 
 -16   1   6        1.18       -4.50      6.82 o 
 -15   1   6        9.72       11.73      6.31 o 
 -14   1   6        5.70       -4.57      4.57 o 
 -13   1   6        1.79       -0.11      4.85 o 
 -12   1   6      115.72      103.23     14.16 o 
 -11   1   6       39.98       28.40      4.26 o 
 -10   1   6       57.98       46.70      4.41 o 
  -9   1   6       10.87        8.93      3.50 o 
  -8   1   6      142.22      138.53     11.92 o 
  -7   1   6       71.28       53.25      4.41 o 
  -6   1   6       44.69       31.32      2.28 o 
  -5   1   6        9.10        4.44      1.29 o 
  -4   1   6      114.03      125.85      4.48 o 
  -3   1   6      216.83      182.57      4.67 o 
  -2   1   6      306.04      303.59      5.82 o 
  -1   1   6      950.48     1155.80     20.97 o 
   0   1   6       20.11        7.97      2.14 o 
   1   1   6      187.37      222.57      3.14 o 
   2   1   6      336.01      317.45      4.68 o 
   3   1   6      447.24      428.77      6.19 o 
   4   1   6      197.53      193.33      2.98 o 
   5   1   6      513.97      513.89      6.78 o 
   6   1   6      213.24      193.36      4.13 o 
   7   1   6        3.58       -1.53      1.53 o 
   8   1   6        9.29        5.32      2.05 o 
   9   1   6        0.31       -4.96      4.96 o 
  10   1   6       23.83       13.31      7.38 o 
  11   1   6       22.67        8.14      7.06 o 
 -16   2   6        3.35       14.97      7.75 o 
 -15   2   6       16.36       14.84      6.58 o 
 -14   2   6       26.19       29.78      6.54 o 
 -13   2   6       89.72       81.84     10.25 o 
 -12   2   6      143.36      132.34     15.80 o 
 -11   2   6        6.77        1.74      3.37 o 
 -10   2   6        0.86        0.05      2.78 o 
  -9   2   6        0.50        2.73      2.60 o 
  -8   2   6      125.95      110.46      5.23 o 
  -7   2   6       26.83       14.05      3.48 o 
  -6   2   6     1103.94     1237.48     14.30 o 
  -5   2   6     1168.10     1150.60     12.93 o 
  -4   2   6       77.17       38.57      1.31 o 
  -3   2   6       26.44       16.76      1.50 o 
  -2   2   6       84.99       77.31      1.97 o 
  -1   2   6     1667.03     1683.39     19.37 o 
   0   2   6      802.76      822.65     10.17 o 
   1   2   6      464.43      549.87      6.27 o 
   2   2   6      833.00      834.91      9.14 o 
   3   2   6      216.86      253.40      3.86 o 
   4   2   6       35.19       36.43      1.29 o 
   5   2   6        4.55        2.81      1.33 o 
   6   2   6      232.03      217.19      4.79 o 
   7   2   6       25.33       23.56      2.28 o 
   8   2   6       13.97       30.63      3.05 o 
   9   2   6      462.62      424.14     20.29 o 
  10   2   6       65.80       95.97     10.89 o 
  11   2   6        2.27       12.86      7.35 o 
 -16   3   6       15.12       29.11      8.53 o 
 -15   3   6        0.59        5.87      7.21 o 
 -14   3   6        0.02       -4.85      4.85 o 
 -13   3   6       45.02       53.43      7.19 o 
 -12   3   6       29.21       31.30      5.85 o 
 -11   3   6        4.21       -3.40      4.85 o 
 -10   3   6       26.78       38.87      4.12 o 
  -9   3   6        0.67        2.48      2.69 o 
  -8   3   6       15.12       15.16      2.88 o 
  -7   3   6     1816.12     1774.55     26.22 o 
  -6   3   6       37.90       28.91      2.03 o 
  -5   3   6       65.36       60.59      2.43 o 
  -4   3   6      264.19      237.65      3.42 o 
  -3   3   6        3.17        2.26      1.36 o 
  -2   3   6     2812.50     3064.14     42.38 o 
  -1   3   6      102.49      154.64      2.73 o 
   0   3   6     1844.86     1809.41     21.05 o 
   1   3   6      365.99      449.97      5.53 o 
   2   3   6      238.44      217.01      3.67 o 
   3   3   6      450.70      462.48      4.46 o 
   4   3   6      324.30      352.59      4.01 o 
   5   3   6       38.59       30.02      1.90 o 
   6   3   6        0.33       -1.80      1.80 o 
   7   3   6        3.01        1.35      2.67 o 
   8   3   6        0.30        6.89      2.52 o 
   9   3   6       55.82       62.06      9.40 o 
  10   3   6        0.74       -5.30      5.30 o 
  11   3   6        7.98        2.10      7.17 o 
 -16   4   6        9.75       10.54      8.08 o 
 -15   4   6        1.22       -5.45      5.45 o 
 -14   4   6       10.32        9.03      5.51 o 
 -13   4   6        9.22       11.92      7.04 o 
 -12   4   6       86.44      110.57     11.90 o 
 -11   4   6        1.26        3.41      4.23 o 
 -10   4   6       23.68       26.05      3.83 o 
  -9   4   6      205.34      172.63      6.83 o 
  -8   4   6        9.09        6.63      2.62 o 
  -7   4   6      599.46      675.07     12.83 o 
  -6   4   6      193.71      177.52      4.72 o 
  -5   4   6      360.71      426.68      6.91 o 
  -4   4   6      191.12      148.64      2.89 o 
  -3   4   6       17.36       14.41      1.06 o 
  -2   4   6       12.67       24.06      2.14 o 
  -1   4   6     1195.14     1243.63     13.71 o 
   0   4   6      486.26      488.44      7.28 o 
   1   4   6       58.66       51.43      1.82 o 
   2   4   6       99.56       93.53      1.94 o 
   3   4   6       67.76       56.76      1.63 o 
   4   4   6       71.01       63.64      2.13 o 
   5   4   6     1493.85     1450.47     15.46 o 
   6   4   6      139.99      137.60      5.76 o 
   7   4   6       26.23       20.19      2.42 o 
   8   4   6        0.95       -1.84      2.37 o 
   9   4   6       31.42       29.11      7.90 o 
  10   4   6       24.74       29.80      8.03 o 
 -16   5   6        7.01       13.40      8.10 o 
 -15   5   6       37.15       56.90      8.72 o 
 -14   5   6       38.71       43.59      7.27 o 
 -13   5   6       22.78       15.93      6.22 o 
 -12   5   6       10.38        7.57      5.40 o 
 -11   5   6       13.53       26.38      7.51 o 
 -10   5   6        2.21        1.58      3.14 o 
  -9   5   6        3.46        2.98      2.81 o 
  -8   5   6       56.01       45.13      3.94 o 
  -7   5   6       15.90       13.36      2.83 o 
  -6   5   6      182.63      192.44      6.14 o 
  -5   5   6       33.47       41.70      2.02 o 
  -4   5   6     1333.25     1328.86     13.50 o 
  -3   5   6       70.74       89.80      2.58 o 
  -2   5   6      513.97      574.59      6.89 o 
  -1   5   6      450.10      460.78      5.81 o 
   0   5   6       25.47       26.74      1.58 o 
   1   5   6        0.00       -0.41      0.72 o 
   2   5   6        9.86        9.35      0.91 o 
   3   5   6     1220.16     1306.91     11.84 o 
   4   5   6       19.95       22.10      1.85 o 
   5   5   6       11.40        8.89      2.68 o 
   6   5   6       51.03       68.52      3.36 o 
   7   5   6       12.03        5.72      2.01 o 
   8   5   6       25.59       33.52      7.69 o 
   9   5   6        3.38        5.91      6.54 o 
  10   5   6       15.35       14.83      7.64 o 
 -16   6   6        2.84       -2.57      7.53 o 
 -15   6   6        7.94       10.57      6.65 o 
 -14   6   6       24.36       38.16      7.24 o 
 -13   6   6        6.47        9.90      8.58 o 
 -12   6   6        0.34        0.91      5.02 o 
 -11   6   6        1.71        2.80      4.74 o 
 -10   6   6        0.82        1.79      3.24 o 
  -9   6   6        9.09       -0.06      2.90 o 
  -8   6   6       81.31       62.09      4.51 o 
  -7   6   6       13.53       12.50      3.45 o 
  -6   6   6        3.08       -1.76      1.87 o 
  -5   6   6     1277.39     1488.15     19.25 o 
  -4   6   6        0.01        0.30      1.19 o 
  -3   6   6      244.39      271.73      4.28 o 
  -2   6   6      531.59      517.14      5.87 o 
  -1   6   6      464.80      502.66      5.41 o 
   0   6   6      347.89      423.05      4.76 o 
   1   6   6      428.97      393.06      4.84 o 
   2   6   6      560.80      604.08      5.98 o 
   3   6   6      808.63      857.01      9.44 o 
   4   6   6      492.91      512.84      7.24 o 
   5   6   6      228.34      213.70      4.75 o 
   6   6   6       27.77       32.95      2.92 o 
   7   6   6        0.88       -1.88      1.88 o 
   8   6   6       38.76       38.09      5.64 o 
   9   6   6       31.10       34.63      8.22 o 
  10   6   6        5.22        1.73      6.09 o 
 -15   7   6        2.70       -6.12      7.60 o 
 -14   7   6       47.32       47.80      7.98 o 
 -13   7   6       41.47       51.32      7.41 o 
 -12   7   6      113.02       98.98      8.64 o 
 -11   7   6       23.32       11.36      5.39 o 
 -10   7   6      146.63      158.83      9.23 o 
  -9   7   6       46.96       44.63      4.35 o 
  -8   7   6       89.36       64.20      4.67 o 
  -7   7   6       60.89       74.71      4.74 o 
  -6   7   6      369.16      363.73     12.19 o 
  -5   7   6       52.42       46.25      4.35 o 
  -4   7   6       25.53       29.77      1.90 o 
  -3   7   6     1346.47     1417.41     13.44 o 
  -2   7   6       52.14       56.56      1.97 o 
  -1   7   6        8.78       10.56      1.25 o 
   0   7   6       65.55       64.77      2.03 o 
   1   7   6        6.44        4.10      1.20 o 
   2   7   6        6.31        4.98      1.47 o 
   3   7   6       93.56      110.31      3.16 o 
   4   7   6       40.37       31.25      2.26 o 
   5   7   6      964.94     1005.39     12.71 o 
   6   7   6      110.25      115.64      4.55 o 
   7   7   6       12.25        8.15      3.10 o 
   8   7   6       85.75       79.71      7.04 o 
   9   7   6        0.08        1.37      6.46 o 
 -15   8   6        6.03       18.45      8.67 o 
 -14   8   6        9.01        6.01      6.37 o 
 -13   8   6       17.45       19.27      6.63 o 
 -12   8   6       65.56       88.79     10.64 o 
 -11   8   6      117.97      119.26      8.71 o 
 -10   8   6      123.40      125.75      8.61 o 
  -9   8   6       57.65       35.64      4.47 o 
  -8   8   6      354.88      314.98      9.37 o 
  -7   8   6      249.57      239.89     12.77 o 
  -6   8   6      222.31      234.83      6.36 o 
  -5   8   6       52.71       38.75      2.63 o 
  -4   8   6        3.32        3.79      1.79 o 
  -3   8   6      114.85      131.17      3.19 o 
  -2   8   6       29.73       36.98      2.02 o 
  -1   8   6       25.32       20.62      1.68 o 
   0   8   6        1.16        0.28      1.27 o 
   1   8   6       11.05        9.41      1.49 o 
   2   8   6      390.63      404.80      5.90 o 
   3   8   6       22.77       30.72      2.09 o 
   4   8   6      138.22      148.13      5.24 o 
   5   8   6        0.04        3.31      2.14 o 
   6   8   6      817.14      777.60     12.12 o 
   7   8   6       10.47       13.72      4.80 o 
   8   8   6        0.01       -1.15      4.15 o 
   9   8   6       61.49       56.63      6.72 o 
 -15   9   6        1.40       -6.22      7.44 o 
 -14   9   6       61.75       68.67      9.46 o 
 -13   9   6        0.77       -5.29      5.29 o 
 -12   9   6        5.32        1.13      6.69 o 
 -11   9   6        0.53        1.30      5.08 o 
 -10   9   6        0.64        0.48      4.93 o 
  -9   9   6       31.18       31.20      6.16 o 
  -8   9   6       26.43       32.90      3.59 o 
  -7   9   6      758.65      756.95     10.48 o 
  -6   9   6      106.16       91.09      3.83 o 
  -5   9   6       51.51       42.09      3.84 o 
  -4   9   6      282.64      285.42      7.40 o 
  -3   9   6      160.79      151.09      5.02 o 
  -2   9   6       90.58       95.71      3.09 o 
  -1   9   6       70.42       61.53      2.48 o 
   0   9   6        6.95        5.36      1.54 o 
   1   9   6       28.87       31.39      2.08 o 
   2   9   6       78.92       74.65      3.22 o 
   3   9   6        0.02       -1.77      1.77 o 
   4   9   6        3.03       -1.85      1.85 o 
   5   9   6      300.70      310.53      8.36 o 
   6   9   6       78.44       72.73      7.09 o 
   7   9   6       56.71       72.89      7.30 o 
   8   9   6        0.85        4.73      6.17 o 
   9   9   6       83.95       81.12     10.89 o 
 -14  10   6        3.20       -0.91      7.18 o 
 -13  10   6       14.04       11.22      8.67 o 
 -12  10   6        0.81        1.57      6.38 o 
 -11  10   6        0.61        7.00      4.23 o 
 -10  10   6      138.04      151.86      7.58 o 
  -9  10   6        0.43        0.01      3.34 o 
  -8  10   6      210.59      225.25      7.10 o 
  -7  10   6       86.59       98.19      4.40 o 
  -6  10   6        0.98       -1.97      1.97 o 
  -5  10   6        0.10       -1.54      2.44 o 
  -4  10   6      477.92      425.56      7.52 o 
  -3  10   6        0.38        0.29      1.71 o 
  -2  10   6       10.65       14.53      2.94 o 
  -1  10   6       51.35       56.09      2.90 o 
   0  10   6       62.76       77.68      4.40 o 
   1  10   6        3.72       -1.48      1.48 o 
   2  10   6      273.21      268.54      4.90 o 
   3  10   6       58.60       61.91      3.50 o 
   4  10   6        0.86       -1.58      1.58 o 
   5  10   6      215.05      239.18     11.10 o 
   6  10   6      111.06      113.84      8.37 o 
   7  10   6        0.74       -4.50      4.65 o 
   8  10   6        0.00       -4.50      4.50 o 
   9  10   6        4.67       11.47      7.48 o 
  10  10   6        2.15        5.36      7.95 o 
 -14  11   6       58.25       67.34     12.04 o 
 -13  11   6       48.15       58.82      8.65 o 
 -12  11   6        5.18       13.54      4.86 o 
 -11  11   6      252.10      275.91     16.29 o 
 -10  11   6        2.19       -3.22      3.87 o 
  -9  11   6       70.63       70.19      5.66 o 
  -8  11   6       11.07        9.89      3.10 o 
  -7  11   6        5.44        6.19      2.59 o 
  -6  11   6        2.10        5.46      2.37 o 
  -5  11   6      413.39      422.03     12.20 o 
  -4  11   6      133.31      130.22      4.57 o 
  -3  11   6       55.35       61.27      5.92 o 
  -2  11   6        4.31       -0.33      2.06 o 
  -1  11   6       19.41       18.08      2.97 o 
   0  11   6       50.58       47.83      3.19 o 
   1  11   6       58.00       57.89      3.40 o 
   2  11   6       13.04        8.20      1.67 o 
   3  11   6      454.37      429.95      8.36 o 
   4  11   6        2.38       -3.29      3.29 o 
   5  11   6        1.34       -4.35      4.35 o 
   6  11   6        8.25        8.58      6.50 o 
   7  11   6       69.56       72.69      7.70 o 
   8  11   6        6.81        6.30      6.69 o 
   9  11   6       10.19       11.16      7.59 o 
  10  11   6        0.58        0.58      9.79 o 
 -13  12   6        5.94       22.77      8.75 o 
 -12  12   6        0.13        1.48      4.69 o 
 -11  12   6        5.19        1.01      4.54 o 
 -10  12   6       19.08       11.20      4.44 o 
  -9  12   6       11.76       21.47      4.53 o 
  -8  12   6        6.91        8.67      4.14 o 
  -7  12   6        3.98        1.24      4.77 o 
  -6  12   6        1.93       -3.82      3.82 o 
  -5  12   6      310.40      303.64      7.03 o 
  -4  12   6       60.75       77.26      4.95 o 
  -3  12   6       78.69       90.48      4.85 o 
  -2  12   6       43.73       49.08      4.43 o 
  -1  12   6        0.00        0.49      1.93 o 
   0  12   6      193.32      202.47      8.57 o 
   1  12   6       26.01       23.32      3.18 o 
   2  12   6      199.13      176.34      4.54 o 
   3  12   6      232.43      233.93      6.11 o 
   4  12   6      106.97      109.74      6.76 o 
   5  12   6      215.68      238.82     18.69 o 
   6  12   6        8.67       14.69      5.50 o 
   7  12   6       65.05       82.06     11.16 o 
   8  12   6        1.68       11.10      7.88 o 
   9  12   6        0.07        6.38      8.64 o 
  10  12   6        0.39        2.86      9.06 o 
 -13  13   6        8.20        9.66      8.27 o 
 -12  13   6       24.95       23.50      8.18 o 
 -11  13   6       29.47       34.25     13.40 o 
 -10  13   6       52.00       76.47      8.82 o 
  -9  13   6       33.19       39.76      6.03 o 
  -8  13   6        9.70        2.35      5.01 o 
  -7  13   6       12.14       11.50      4.19 o 
  -6  13   6        8.31        3.66      3.74 o 
  -5  13   6        1.71        0.50      3.44 o 
  -4  13   6      780.70      753.49     16.14 o 
  -3  13   6       30.60       27.65      3.68 o 
  -2  13   6       47.28       31.87      5.51 o 
  -1  13   6      132.81      117.82      6.36 o 
   0  13   6       80.41       76.58      5.31 o 
   1  13   6       33.58       40.64      4.46 o 
   2  13   6        4.01        2.01      4.63 o 
   3  13   6      121.51      137.71     11.14 o 
   4  13   6        1.35       -0.92      4.65 o 
   5  13   6      139.39      136.33      7.63 o 
   6  13   6       23.80       25.07      8.77 o 
   7  13   6       29.85       41.16     10.03 o 
   8  13   6        3.70       -4.07      8.03 o 
   9  13   6        8.55       11.29     10.40 o 
 -12  14   6        4.34       -2.06      7.34 o 
 -11  14   6        8.38        3.20      9.35 o 
 -10  14   6       45.06       61.29     12.44 o 
  -9  14   6       18.22        8.25      6.40 o 
  -8  14   6        3.78       -4.84      4.84 o 
  -7  14   6        1.06        5.05      6.34 o 
  -6  14   6        6.53        7.41      5.73 o 
  -5  14   6      132.02      146.11     21.18 o 
  -4  14   6        0.24        7.58      5.52 o 
  -3  14   6       35.54       39.13      9.98 o 
  -2  14   6        0.03       -2.52      5.72 o 
  -1  14   6        0.09       -3.56      4.69 o 
   0  14   6        5.29        4.55      7.51 o 
   1  14   6        7.01        6.78      5.09 o 
   2  14   6       18.51       13.39      5.16 o 
   3  14   6       22.92       20.85      5.78 o 
   4  14   6        0.04       -4.46      4.46 o 
   5  14   6       58.72       55.75      9.19 o 
   6  14   6       48.79       46.43      7.02 o 
   7  14   6        6.57        7.19      8.40 o 
   8  14   6       18.25       16.22     10.82 o 
 -11  15   6        8.10        9.14      8.02 o 
 -10  15   6        2.02       -5.02      6.98 o 
  -9  15   6        5.24        7.51      7.34 o 
  -8  15   6        2.50       -1.64      5.77 o 
  -7  15   6       34.60       31.61      7.20 o 
  -6  15   6        0.02       -5.18      5.18 o 
  -5  15   6       30.57       35.08      8.35 o 
  -4  15   6       39.57       34.54      6.77 o 
  -3  15   6      167.03      208.92     11.72 o 
  -2  15   6       82.06       62.39      8.36 o 
  -1  15   6       28.39       24.40      5.99 o 
   0  15   6        4.03        3.79      5.32 o 
   1  15   6        5.87       -0.92      4.68 o 
   2  15   6        5.40        4.02      5.24 o 
   3  15   6        0.01       -4.58      4.58 o 
   4  15   6        0.35        1.24      5.25 o 
   5  15   6       51.44       54.29      7.71 o 
   6  15   6        3.80        3.68      5.75 o 
   7  15   6       22.63       21.60      7.19 o 
   8  15   6       23.48       44.47     12.76 o 
 -10  16   6        2.86        6.15      7.81 o 
  -9  16   6       25.40       33.28      8.66 o 
  -8  16   6       29.89       35.35      7.48 o 
  -7  16   6        0.07       -1.46      7.01 o 
  -6  16   6       10.42       16.10      6.70 o 
  -5  16   6        5.49        7.43      6.24 o 
  -4  16   6        9.87       17.46      6.63 o 
  -3  16   6       23.05       18.80      6.58 o 
  -2  16   6       70.77       88.81      8.64 o 
  -1  16   6       42.99       39.71      7.06 o 
   0  16   6        1.81        2.29      8.44 o 
   1  16   6       23.25       24.85      6.41 o 
   2  16   6        2.58       -4.72      4.72 o 
   3  16   6       12.04        4.62      5.60 o 
   4  16   6       17.69        7.77      6.01 o 
   5  16   6        4.95        9.93      6.36 o 
   6  16   6       13.18        8.70      7.36 o 
   7  16   6        1.04       -9.99      9.99 o 
  -9  17   6        6.54       11.77      8.63 o 
  -8  17   6        3.96        7.63      9.58 o 
  -7  17   6        1.33       -0.26      6.58 o 
  -6  17   6        0.22       -2.81      6.84 o 
  -5  17   6       40.38       49.25      8.41 o 
  -4  17   6        0.18        3.41      6.61 o 
  -3  17   6      315.77      353.11     16.95 o 
  -2  17   6        8.01       14.33      6.71 o 
  -1  17   6       10.87        5.26      9.70 o 
   0  17   6        0.85        0.19      5.62 o 
   1  17   6        6.87        4.14      6.96 o 
   2  17   6        0.02       -5.17      5.17 o 
   3  17   6        1.85       -1.44      5.98 o 
   4  17   6       33.66       31.57      7.38 o 
   5  17   6        1.15       -0.68      6.74 o 
   6  17   6       47.62       42.76     12.05 o 
  -8  18   6        1.53       -6.30      8.34 o 
  -7  18   6       12.45       18.59      8.88 o 
  -6  18   6        1.58        1.68      7.14 o 
  -5  18   6        5.82       12.34     14.01 o 
  -4  18   6       78.35       95.83     10.62 o 
  -3  18   6       30.53       43.45      8.45 o 
  -2  18   6       18.86       13.29      7.07 o 
  -1  18   6        2.38        1.06      6.09 o 
   0  18   6        6.25        1.68      6.30 o 
   1  18   6       22.63       18.87      7.27 o 
   2  18   6       17.28        7.02      6.80 o 
   3  18   6        0.30        6.99      7.14 o 
   4  18   6        3.55        1.69      6.94 o 
   5  18   6        1.47       -3.57     11.68 o 
  -6  19   6        7.00       10.55      9.74 o 
  -5  19   6        0.45       -5.81      8.39 o 
  -4  19   6      119.67      139.31     12.54 o 
  -3  19   6       22.52        5.34      7.73 o 
  -2  19   6        0.42        5.05      7.34 o 
  -1  19   6       25.92       27.94      9.29 o 
   0  19   6       14.26       17.85      7.96 o 
   1  19   6        8.64        0.73      7.34 o 
   2  19   6        1.77       -1.97      7.46 o 
   3  19   6        8.62        9.21     11.52 o 
  -3  20   6        0.13        6.59     14.36 o 
  -2  20   6        6.67      -12.29     12.29 o 
  -1  20   6        2.21        8.06     14.94 o 
   0  20   6        3.84       -7.53     14.36 o 
 -16   1   7       14.65       32.75      9.07 o 
 -15   1   7        6.81        7.24      5.51 o 
 -14   1   7       11.71        9.21      5.85 o 
 -13   1   7        5.95        3.63      4.72 o 
 -12   1   7       50.81       44.87      6.41 o 
 -11   1   7       55.21       46.20      5.74 o 
 -10   1   7       41.83       21.67      3.80 o 
  -9   1   7       89.62       99.49      6.45 o 
  -8   1   7      127.67      144.60      7.22 o 
  -7   1   7      344.09      422.60     11.31 o 
  -6   1   7        0.73       -1.30      1.30 o 
  -5   1   7       40.53       38.80      2.81 o 
  -4   1   7        0.60        0.29      2.49 o 
  -3   1   7      917.77     1130.17     18.98 o 
  -2   1   7       52.51       34.99      2.81 o 
  -1   1   7       75.50      106.00      6.93 o 
   0   1   7      811.84      985.08     18.86 o 
   1   1   7     1048.98     1051.88     10.77 o 
   2   1   7        0.44       -0.38      1.17 o 
   3   1   7       42.44       33.32      2.46 o 
   4   1   7       63.33       52.44      2.74 o 
   5   1   7      124.84      149.67      3.16 o 
   6   1   7       95.83      105.62      3.18 o 
   7   1   7       80.36       72.22      3.12 o 
   8   1   7       30.84       34.39      5.00 o 
   9   1   7       35.19       46.67      5.97 o 
  10   1   7       40.70       53.49      6.91 o 
  11   1   7        0.19       -0.11      4.53 o 
 -16   2   7       99.07      129.82     11.88 o 
 -15   2   7        0.09        0.07      9.23 o 
 -14   2   7       14.85       24.10      6.30 o 
 -13   2   7        1.96       -0.33      4.68 o 
 -12   2   7       97.38       89.62      7.68 o 
 -11   2   7       92.73       65.75      6.55 o 
 -10   2   7      103.20      110.66     11.12 o 
  -9   2   7       41.99       35.41      3.75 o 
  -8   2   7      223.12      203.85      6.71 o 
  -7   2   7      156.35      149.91      5.43 o 
  -6   2   7      859.86      854.06     10.47 o 
  -5   2   7       67.81       62.90      1.74 o 
  -4   2   7      127.36      110.00      3.50 o 
  -3   2   7        5.89        2.47      1.28 o 
  -2   2   7      363.05      431.36      8.29 o 
  -1   2   7     2318.69     2568.97     36.99 o 
   0   2   7       58.15       70.09      1.82 o 
   1   2   7      599.26      646.16      7.77 o 
   2   2   7       96.12      111.13      2.65 o 
   3   2   7       83.85       81.50      3.15 o 
   4   2   7      209.20      173.52      3.33 o 
   5   2   7        0.47       -1.20      1.20 o 
   6   2   7       33.14       26.03      2.05 o 
   7   2   7       45.32       34.44      2.73 o 
   8   2   7      119.23      123.30      8.01 o 
   9   2   7       61.34       50.44      6.02 o 
  10   2   7       99.56      112.45      8.49 o 
  11   2   7        3.36        0.29      6.35 o 
 -16   3   7        4.51        2.20      7.71 o 
 -15   3   7        2.31        2.04      6.33 o 
 -14   3   7        0.41       -0.98      5.27 o 
 -13   3   7        8.82        7.71      5.17 o 
 -12   3   7        1.00       -4.05      4.05 o 
 -11   3   7      188.60      167.54      9.14 o 
 -10   3   7       36.15       45.08      4.46 o 
  -9   3   7       65.37       78.58      4.87 o 
  -8   3   7      209.79      192.16      6.69 o 
  -7   3   7      740.83      784.94     14.04 o 
  -6   3   7       62.88       75.16      3.19 o 
  -5   3   7       77.88       97.11      2.58 o 
  -4   3   7      353.15      278.13      5.93 o 
  -3   3   7     1146.36     1175.64     18.60 o 
  -2   3   7       18.43       14.46      1.38 o 
  -1   3   7      781.97      894.91     10.08 o 
   0   3   7       96.67      104.25      3.36 o 
   1   3   7      261.69      295.61      5.06 o 
   2   3   7      328.21      327.80      4.83 o 
   3   3   7       77.92       69.77      2.68 o 
   4   3   7      286.17      264.82      3.44 o 
   5   3   7       29.25       27.28      1.74 o 
   6   3   7      299.95      301.33      5.35 o 
   7   3   7        1.91        5.82      1.87 o 
   8   3   7       50.06       41.03      5.29 o 
   9   3   7        8.16        5.25      6.67 o 
  10   3   7      149.35      143.00     12.10 o 
  11   3   7        5.42        5.09      6.83 o 
 -16   4   7        0.02       -4.36      7.53 o 
 -15   4   7        0.92       -1.87      6.06 o 
 -14   4   7        1.84       -0.24      5.37 o 
 -13   4   7        4.49       -2.75      5.01 o 
 -12   4   7        5.59        0.93      4.71 o 
 -11   4   7      263.20      230.35     10.87 o 
 -10   4   7      120.50      147.18      6.93 o 
  -9   4   7       53.11       61.62      4.52 o 
  -8   4   7      153.51      153.58      7.47 o 
  -7   4   7       45.13       52.03      3.78 o 
  -6   4   7      972.36      991.04     13.73 o 
  -5   4   7       58.51       72.88      2.26 o 
  -4   4   7      935.85      972.72     14.87 o 
  -3   4   7       11.70       17.77      1.98 o 
  -2   4   7      239.32      244.54      3.75 o 
  -1   4   7     1904.42     1997.42     20.99 o 
   0   4   7      940.69     1024.34     13.14 o 
   1   4   7        0.02       -1.21      1.21 o 
   2   4   7       67.54       61.34      2.75 o 
   3   4   7       47.59       39.97      1.55 o 
   4   4   7       42.14       35.78      1.85 o 
   5   4   7      233.36      240.30      4.21 o 
   6   4   7      238.67      241.02      4.55 o 
   7   4   7       84.52       97.44      4.63 o 
   8   4   7       20.60       21.71      7.48 o 
   9   4   7      118.87      116.74     11.84 o 
  10   4   7        7.45       10.53      7.17 o 
 -16   5   7       18.64       13.07     12.04 o 
 -15   5   7        0.00       -5.83      6.23 o 
 -14   5   7        9.95       11.57      6.01 o 
 -13   5   7        1.25       -4.68      4.68 o 
 -12   5   7       18.10       16.37      5.66 o 
 -11   5   7        9.69       -0.48      4.60 o 
 -10   5   7        2.49       -2.90      4.33 o 
  -9   5   7       48.50       70.68      4.73 o 
  -8   5   7       24.04       26.10      3.43 o 
  -7   5   7      436.18      436.95      9.94 o 
  -6   5   7       24.22       20.76      2.30 o 
  -5   5   7       87.84       54.06      2.40 o 
  -4   5   7        0.11       -1.06      1.06 o 
  -3   5   7       15.41       21.28      2.28 o 
  -2   5   7      258.20      246.91      4.62 o 
  -1   5   7      740.49      763.32      9.61 o 
   0   5   7      267.09      246.75      5.08 o 
   1   5   7        4.71        8.29      1.62 o 
   2   5   7       87.75      121.02      2.56 o 
   3   5   7        0.07        0.57      1.51 o 
   4   5   7      597.51      618.07      7.25 o 
   5   5   7      610.94      619.09      7.65 o 
   6   5   7       70.52       65.04      2.97 o 
   7   5   7       98.06       75.75      6.51 o 
   8   5   7       84.82       74.74      9.77 o 
   9   5   7        0.16       -1.08      5.57 o 
 -15   6   7        1.30       -2.20      7.12 o 
 -14   6   7        5.72        6.00      6.84 o 
 -13   6   7       11.33       16.91      6.09 o 
 -12   6   7       26.69       28.19      5.97 o 
 -11   6   7       11.73       13.43      5.17 o 
 -10   6   7      131.63      113.99      8.04 o 
  -9   6   7        0.00        1.83      3.19 o 
  -8   6   7      115.87       96.31      5.26 o 
  -7   6   7       10.92       10.30      2.61 o 
  -6   6   7      135.81      133.41      4.59 o 
  -5   6   7       94.23       96.36      3.78 o 
  -4   6   7       81.73       81.75      2.73 o 
  -3   6   7       23.45       24.59      1.52 o 
  -2   6   7      323.59      353.53      5.99 o 
  -1   6   7       30.40       36.44      1.75 o 
   0   6   7      142.64      171.40      3.60 o 
   1   6   7       40.25       45.57      2.11 o 
   2   6   7     1807.43     1770.43     20.46 o 
   3   6   7      358.96      340.68      4.58 o 
   4   6   7      401.68      366.54      5.36 o 
   5   6   7      522.13      507.75      7.50 o 
   6   6   7       45.52       66.86      4.35 o 
   7   6   7       34.14       28.89      6.50 o 
   8   6   7        0.24        1.44      4.22 o 
   9   6   7        6.08        9.82      6.83 o 
 -15   7   7        3.73       -5.86      7.82 o 
 -14   7   7        0.00        2.60      6.10 o 
 -13   7   7       38.89       46.98      7.55 o 
 -12   7   7       12.74        8.54      5.28 o 
 -11   7   7        1.88        4.80      4.97 o 
 -10   7   7      234.61      208.87     10.47 o 
  -9   7   7        2.94        1.48      4.19 o 
  -8   7   7       44.83       41.53      3.59 o 
  -7   7   7      358.39      381.25      8.24 o 
  -6   7   7       22.66       20.54      2.76 o 
  -5   7   7      472.72      465.52      8.49 o 
  -4   7   7      325.58      332.82      6.61 o 
  -3   7   7      376.10      387.54      6.08 o 
  -2   7   7        0.49        8.23      1.26 o 
  -1   7   7      197.70      183.15      2.94 o 
   0   7   7       23.57       35.62      1.42 o 
   1   7   7       47.82       41.42      1.79 o 
   2   7   7      128.84      112.90      4.66 o 
   3   7   7      214.54      217.11      3.72 o 
   4   7   7        0.05        1.97      1.79 o 
   5   7   7       21.85       18.67      2.26 o 
   6   7   7        0.18       -2.73      3.85 o 
   7   7   7       39.58       46.55      5.96 o 
   8   7   7       12.09       10.43      8.57 o 
   9   7   7      130.73      154.88     13.97 o 
 -15   8   7        3.86       15.15      8.45 o 
 -14   8   7       10.83       18.69      7.41 o 
 -13   8   7       15.25       16.70      6.26 o 
 -12   8   7        0.40        1.88      5.29 o 
 -11   8   7       37.82       27.67      5.79 o 
 -10   8   7      138.14      147.23      9.48 o 
  -9   8   7       10.58        6.01      9.21 o 
  -8   8   7      232.52      203.47     12.60 o 
  -7   8   7      423.47      396.30      8.75 o 
  -6   8   7      802.55      787.01     12.78 o 
  -5   8   7      687.48      643.48      8.55 o 
  -4   8   7      212.01      219.30      4.28 o 
  -3   8   7        4.55        2.21      2.22 o 
  -2   8   7      164.60      148.21      3.33 o 
  -1   8   7       14.58       11.59      1.46 o 
   0   8   7        0.03       -0.86      1.24 o 
   1   8   7      194.87      210.37      3.95 o 
   2   8   7        0.01       -1.43      1.43 o 
   3   8   7        0.48       -1.37      1.37 o 
   4   8   7       18.26       20.63      2.34 o 
   5   8   7      265.94      267.15      7.24 o 
   6   8   7      197.10      183.12      9.61 o 
   7   8   7        0.24       -3.41      4.05 o 
   8   8   7       40.46       56.50      6.79 o 
   9   8   7       11.79        5.93      6.93 o 
 -14   9   7        6.71        7.35      8.17 o 
 -13   9   7        0.25       -1.55      5.48 o 
 -12   9   7       15.83       10.94      6.26 o 
 -11   9   7       50.27       54.29      7.30 o 
 -10   9   7       55.76       64.76     10.29 o 
  -9   9   7        2.24       -3.10      4.21 o 
  -8   9   7      123.76      113.01      7.64 o 
  -7   9   7       86.47       70.27      3.71 o 
  -6   9   7       27.29       16.03      2.52 o 
  -5   9   7       71.79       68.04      3.28 o 
  -4   9   7      153.62      184.46      4.42 o 
  -3   9   7      594.76      602.93      8.48 o 
  -2   9   7      113.83      123.11      3.84 o 
  -1   9   7        0.01       -1.37      1.37 o 
   0   9   7       28.09       28.03      2.01 o 
   1   9   7      298.69      283.18      4.91 o 
   2   9   7        0.33       -1.70      1.70 o 
   3   9   7      508.94      536.45      7.79 o 
   4   9   7      125.95      112.10      3.92 o 
   5   9   7      109.90      110.81     10.19 o 
   6   9   7      248.37      268.44     11.75 o 
   7   9   7        5.34        2.65      4.38 o 
   8   9   7        4.02       -2.09      4.65 o 
   9   9   7        0.70       18.17      7.80 o 
 -14  10   7        6.53       11.68      8.10 o 
 -13  10   7        6.36        5.13      6.91 o 
 -12  10   7        0.01        1.35      6.29 o 
 -11  10   7       48.61       64.17      7.82 o 
 -10  10   7        0.02       -2.80      3.58 o 
  -9  10   7        9.52        0.98      3.54 o 
  -8  10   7      176.57      168.57      7.37 o 
  -7  10   7      370.02      360.21      9.73 o 
  -6  10   7       31.30       23.90      2.93 o 
  -5  10   7     1523.11     1547.12     18.91 o 
  -4  10   7       42.75       38.81      2.99 o 
  -3  10   7        0.01       -1.88      1.88 o 
  -2  10   7        5.39        7.11      1.91 o 
  -1  10   7       44.53       44.82      2.56 o 
   0  10   7       92.02       79.61      3.14 o 
   1  10   7      173.29      165.44      4.35 o 
   2  10   7      543.38      531.88      8.07 o 
   3  10   7      102.09       96.49      4.94 o 
   4  10   7       83.30       76.45      6.95 o 
   5  10   7      105.24       86.67      7.67 o 
   6  10   7      191.88      182.16     10.85 o 
   7  10   7       19.22       21.54      6.94 o 
   8  10   7       53.44       52.34      9.79 o 
   9  10   7        4.15        5.49      7.46 o 
  10  10   7        0.61       12.13      8.98 o 
 -14  11   7        0.42       -5.20     12.81 o 
 -13  11   7       54.05       82.71     10.53 o 
 -12  11   7        7.56        8.82      8.53 o 
 -11  11   7        0.10        4.90      4.25 o 
 -10  11   7       15.33       16.26      4.38 o 
  -9  11   7       54.96       52.16      9.86 o 
  -8  11   7       30.10       28.74      4.83 o 
  -7  11   7      109.96       91.55      7.79 o 
  -6  11   7       13.71        3.83      2.78 o 
  -5  11   7      160.73      172.97      5.94 o 
  -4  11   7       61.70       47.21      4.01 o 
  -3  11   7        6.31        1.07      3.16 o 
  -2  11   7       30.84       43.81      3.06 o 
  -1  11   7       80.34       73.63      3.44 o 
   0  11   7      162.77      152.85      4.33 o 
   1  11   7       41.12       38.96      2.80 o 
   2  11   7      196.04      183.03      5.82 o 
   3  11   7       75.79       64.27      8.81 o 
   4  11   7       20.66       21.02      5.17 o 
   5  11   7      208.22      211.68     10.98 o 
   6  11   7       42.64       38.36      7.22 o 
   7  11   7        3.02       -0.26      6.22 o 
   8  11   7       10.67       -0.66      6.33 o 
   9  11   7       15.62       13.83      9.63 o 
 -13  12   7       38.65       55.37      9.87 o 
 -12  12   7       31.70       19.80      7.87 o 
 -11  12   7        5.90       -0.56      5.82 o 
 -10  12   7       26.00       30.69      6.87 o 
  -9  12   7       24.88       17.27      6.01 o 
  -8  12   7        6.29        5.50      4.35 o 
  -7  12   7        6.87        3.25      3.54 o 
  -6  12   7        1.57       -2.03      3.26 o 
  -5  12   7      281.02      251.33      9.64 o 
  -4  12   7      653.63      603.22     20.58 o 
  -3  12   7       16.52       11.16      4.98 o 
  -2  12   7       40.54       18.53      2.85 o 
  -1  12   7       70.76       77.63      4.89 o 
   0  12   7       59.08       56.92      4.37 o 
   1  12   7       39.14       44.57      5.87 o 
   2  12   7        8.98        6.61      7.52 o 
   3  12   7       36.27       38.46      5.93 o 
   4  12   7        3.72        3.18      4.76 o 
   5  12   7        0.41        2.18      4.99 o 
   6  12   7       26.48       25.10      7.98 o 
   7  12   7        0.16        5.12      7.27 o 
   8  12   7        4.57       -0.42      7.82 o 
   9  12   7        0.03        1.84      8.74 o 
 -12  13   7       11.94        8.60      7.60 o 
 -11  13   7        0.23        4.11      6.59 o 
 -10  13   7        4.99        1.72      6.64 o 
  -9  13   7        1.30        0.27      5.46 o 
  -8  13   7       38.05       45.03      7.04 o 
  -7  13   7       12.43       17.25      6.27 o 
  -6  13   7       16.31       17.99      5.90 o 
  -5  13   7      126.24      118.53     10.76 o 
  -4  13   7       10.41        5.37      7.98 o 
  -3  13   7       13.35        9.12      5.34 o 
  -2  13   7       28.52       36.60     11.98 o 
  -1  13   7       18.48       19.34      5.29 o 
   0  13   7      245.38      267.34     11.55 o 
   1  13   7       54.16       43.39      6.19 o 
   2  13   7        5.51        0.76      4.55 o 
   3  13   7      126.86      147.31      9.36 o 
   4  13   7        3.95        5.12      4.86 o 
   5  13   7        4.08        2.07      5.54 o 
   6  13   7       20.74       17.30      8.11 o 
   7  13   7       23.45       37.59     10.08 o 
   8  13   7        1.67       16.67      9.56 o 
 -12  14   7       10.52       24.52     14.62 o 
 -11  14   7        3.61       -5.10      7.18 o 
 -10  14   7       16.40        9.08      6.53 o 
  -9  14   7       27.52       23.38      6.97 o 
  -8  14   7        7.11        9.59      7.70 o 
  -7  14   7       43.66       33.76      6.86 o 
  -6  14   7        2.63        4.62      5.42 o 
  -5  14   7        8.15        1.72      5.19 o 
  -4  14   7      108.02      116.76      9.25 o 
  -3  14   7      267.31      259.75     12.66 o 
  -2  14   7        5.35        5.45      5.52 o 
  -1  14   7       61.11       65.17      7.12 o 
   0  14   7       12.94        8.66      4.88 o 
   1  14   7       21.99       30.33      6.10 o 
   2  14   7       25.96       19.53      7.22 o 
   3  14   7        2.87       -4.29      4.29 o 
   4  14   7        0.56       -3.43      4.86 o 
   5  14   7       20.54       16.27      5.60 o 
   6  14   7       54.25       51.75     11.97 o 
   7  14   7        7.10        7.72      8.93 o 
 -11  15   7        0.45        3.39     12.65 o 
 -10  15   7       39.45       46.03      9.41 o 
  -9  15   7       16.92       18.57      7.46 o 
  -8  15   7       19.82       23.80      6.80 o 
  -7  15   7       25.47       20.68      6.54 o 
  -6  15   7        4.20        4.55      6.43 o 
  -5  15   7       22.09       18.18      7.77 o 
  -4  15   7      386.01      417.99     22.30 o 
  -3  15   7      299.39      376.15     15.58 o 
  -2  15   7       46.05       64.65      7.73 o 
  -1  15   7       10.24       14.28      5.88 o 
   0  15   7        7.91       10.58      7.07 o 
   1  15   7        0.12       -1.71      5.12 o 
   2  15   7        0.32       -3.19      4.76 o 
   3  15   7        7.84       12.99      5.77 o 
   4  15   7       29.62       35.80      7.15 o 
   5  15   7       29.57       30.01      7.33 o 
   6  15   7       83.72       75.26     15.74 o 
   7  15   7        2.87        7.48     10.08 o 
 -10  16   7        0.56      -11.08     11.08 o 
  -9  16   7        7.26       13.52      8.54 o 
  -8  16   7        2.61        1.56      6.77 o 
  -7  16   7       13.07       17.27      6.76 o 
  -6  16   7       22.92       39.70      7.70 o 
  -5  16   7        2.40        2.79      6.42 o 
  -4  16   7      289.51      336.24     19.24 o 
  -3  16   7       19.65       23.98      7.03 o 
  -2  16   7       16.80       20.53      6.57 o 
  -1  16   7        2.44       -1.74      5.40 o 
   0  16   7        7.89        6.93      6.20 o 
   1  16   7        6.81        1.80      7.85 o 
   2  16   7       52.07       46.75     10.96 o 
   3  16   7       18.26       21.55      6.29 o 
   4  16   7        3.92       -5.82      5.82 o 
   5  16   7        6.50        4.63      9.35 o 
   6  16   7        0.43       -2.55      9.66 o 
  -9  17   7        0.38       -4.41     12.47 o 
  -8  17   7        8.27       14.87      8.01 o 
  -7  17   7        2.60       -3.38      7.40 o 
  -6  17   7       15.91       23.99      7.84 o 
  -5  17   7        0.06        6.11      7.04 o 
  -4  17   7        1.86        4.25      6.63 o 
  -3  17   7       54.50       41.47      7.84 o 
  -2  17   7       23.20       13.24      6.65 o 
  -1  17   7        0.62       -4.71     14.57 o 
   0  17   7       21.38       26.69      8.72 o 
   1  17   7        0.86       -5.63      5.63 o 
   2  17   7        4.67       -0.23      7.81 o 
   3  17   7       42.01       42.31      8.54 o 
   4  17   7        0.26       -6.69      6.69 o 
  -7  18   7       13.02       13.81     12.00 o 
  -6  18   7        5.19        2.12      8.14 o 
  -5  18   7        8.00       12.10      8.12 o 
  -4  18   7        0.30       -0.48      7.16 o 
  -3  18   7       12.97       30.61      8.61 o 
  -2  18   7        1.64       -5.79      6.89 o 
  -1  18   7        1.93       -1.80      7.37 o 
   0  18   7        0.53       10.07      7.31 o 
   1  18   7        0.77        0.03      7.16 o 
   2  18   7        9.14       13.20      8.82 o 
   3  18   7        0.09        2.34     10.63 o 
  -4  19   7        4.85        7.69     13.05 o 
  -3  19   7        4.17        5.01     12.60 o 
  -2  19   7       24.67       37.96     14.15 o 
  -1  19   7       35.51        9.95     13.62 o 
   0  19   7        0.10      -10.16     11.24 o 
 -16   0   8      130.26      145.06     17.19 o 
 -15   0   8       78.15      106.82     14.65 o 
 -14   0   8       12.68       17.38      8.43 o 
 -13   0   8       66.32       71.22     10.47 o 
 -12   0   8       10.25        6.83      6.98 o 
 -11   0   8       52.85       52.50      8.98 o 
 -10   0   8      272.67      306.48     16.01 o 
  -9   0   8       39.75       49.61      7.43 o 
  -8   0   8     1429.13     1328.76     37.12 o 
  -7   0   8     1096.46     1147.44     32.00 o 
  -6   0   8      153.39      192.89      9.56 o 
  -5   0   8      164.43      165.15      8.01 o 
  -4   0   8        9.60        0.81      2.52 o 
  -3   0   8     3102.75     2952.87     65.60 o 
  -2   0   8      256.16      254.93     11.47 o 
  -1   0   8     6228.62     7103.81    161.23 o 
   0   0   8     1433.56     1521.81     39.40 o 
   1   0   8       18.48       17.01      1.49 o 
   2   0   8        4.07        2.08      1.81 o 
   3   0   8        2.95        2.55      2.76 o 
   4   0   8        4.34        1.44      5.54 o 
   5   0   8      592.30      583.85     27.34 o 
   6   0   8      249.87      236.19      5.98 o 
   7   0   8      413.35      474.88     20.37 o 
   8   0   8       33.10       59.85      8.61 o 
   9   0   8      171.29      219.70     15.07 o 
  10   0   8       16.57       10.16      7.46 o 
 -16   1   8       19.40       20.71      8.45 o 
 -15   1   8        7.96       16.80      6.83 o 
 -14   1   8        0.79       -3.90      5.17 o 
 -13   1   8        2.70        7.13      5.14 o 
 -12   1   8        3.45        3.10      5.42 o 
 -11   1   8      153.66      114.78      8.12 o 
 -10   1   8        7.41        2.44      4.00 o 
  -9   1   8       21.46       25.56      4.52 o 
  -8   1   8       68.78       69.51      6.05 o 
  -7   1   8       83.66       73.68      5.15 o 
  -6   1   8       54.46       47.96      3.82 o 
  -5   1   8        1.01       -1.80      1.80 o 
  -4   1   8        0.03        1.70      1.86 o 
  -3   1   8      318.22      312.94      6.75 o 
  -2   1   8      303.51      326.48      8.97 o 
  -1   1   8        0.09        3.34      4.15 o 
   0   1   8        5.01        8.44      2.71 o 
   1   1   8        1.46        1.26      0.99 o 
   2   1   8       11.98       15.08      1.43 o 
   3   1   8       62.66       64.97      2.97 o 
   4   1   8      885.48      825.86     12.40 o 
   5   1   8       30.63       27.63      3.34 o 
   6   1   8      332.94      321.78      5.09 o 
   7   1   8       60.21       53.95      5.93 o 
   8   1   8       79.58       76.77      6.61 o 
   9   1   8        0.57       -3.92      4.09 o 
  10   1   8       15.13       26.28      5.48 o 
  11   1   8        0.95        0.71      6.69 o 
 -16   2   8        0.33        4.22      7.89 o 
 -15   2   8        0.72        5.62      6.87 o 
 -14   2   8        9.68       14.21      5.84 o 
 -13   2   8       24.50       27.24      6.05 o 
 -12   2   8       69.28       60.73      6.83 o 
 -11   2   8       18.14       17.67     11.56 o 
 -10   2   8      109.00       93.31      6.99 o 
  -9   2   8       38.46       32.87      3.88 o 
  -8   2   8       13.10       17.36      3.12 o 
  -7   2   8      378.04      415.06      9.27 o 
  -6   2   8      675.22      689.32     14.00 o 
  -5   2   8      487.73      505.52      9.11 o 
  -4   2   8        0.95        0.92      1.42 o 
  -3   2   8      454.20      576.10      8.87 o 
  -2   2   8       47.09       37.50      1.40 o 
  -1   2   8      574.88      644.98      8.66 o 
   0   2   8     1190.18     1172.74     15.90 o 
   1   2   8      440.15      400.75      9.73 o 
   2   2   8      123.10      129.25      4.03 o 
   3   2   8       27.24       26.86      2.10 o 
   4   2   8      834.75      806.87     10.84 o 
   5   2   8       41.97       31.45      3.16 o 
   6   2   8       19.44       14.23      2.00 o 
   7   2   8       14.47        9.99      4.30 o 
   8   2   8        3.65        6.82      4.14 o 
   9   2   8      111.60      110.53      8.18 o 
  10   2   8       16.66        8.20      4.71 o 
  11   2   8       23.22       24.89      7.98 o 
 -15   3   8        0.06        2.49      6.51 o 
 -14   3   8        0.02        1.84      5.24 o 
 -13   3   8        4.78       -1.09      4.92 o 
 -12   3   8       27.49       43.37      9.49 o 
 -11   3   8       35.95       44.52      6.02 o 
 -10   3   8       52.06       34.72      8.53 o 
  -9   3   8       57.86       52.75      4.37 o 
  -8   3   8      275.74      329.50      8.67 o 
  -7   3   8      419.30      488.63      8.50 o 
  -6   3   8      178.94      151.22      3.21 o 
  -5   3   8      309.70      303.03      6.71 o 
  -4   3   8      203.76      217.78      5.12 o 
  -3   3   8       17.88       17.26      1.78 o 
  -2   3   8       13.73        8.59      1.14 o 
  -1   3   8       31.92       43.01      1.73 o 
   0   3   8      107.99      112.94      2.97 o 
   1   3   8      156.50      150.55      4.18 o 
   2   3   8        1.74        8.65      1.43 o 
   3   3   8        5.08        5.15      1.63 o 
   4   3   8      182.07      174.17      4.69 o 
   5   3   8       37.91       33.09      3.08 o 
   6   3   8       22.69       26.90      2.53 o 
   7   3   8      107.77      110.14      7.40 o 
   8   3   8       35.91       48.99      5.87 o 
   9   3   8       16.45       23.73      5.18 o 
  10   3   8        2.23        1.12      4.65 o 
  11   3   8        5.70        8.14      6.80 o 
 -15   4   8        1.69       16.78      7.83 o 
 -14   4   8        0.35        1.12      5.17 o 
 -13   4   8        3.73        5.75      5.58 o 
 -12   4   8        1.15       -4.53      4.53 o 
 -11   4   8       15.44       12.37      4.99 o 
 -10   4   8      142.70      148.47      8.89 o 
  -9   4   8      150.86      131.99      6.29 o 
  -8   4   8       69.46       53.69      4.12 o 
  -7   4   8        4.35        7.66      2.09 o 
  -6   4   8       44.02       29.65      2.24 o 
  -5   4   8        6.06       -0.62      1.94 o 
  -4   4   8       38.93       38.66      2.61 o 
  -3   4   8      414.23      366.71      9.60 o 
  -2   4   8      744.37      828.54      9.00 o 
  -1   4   8       53.87       55.86      2.20 o 
   0   4   8       19.18       14.52      2.63 o 
   1   4   8      572.79      578.48      8.68 o 
   2   4   8      414.89      439.47      8.12 o 
   3   4   8       12.41       25.85      2.96 o 
   4   4   8      140.50      135.19      4.31 o 
   5   4   8       73.02       68.78      2.80 o 
   6   4   8       72.17       53.33      2.59 o 
   7   4   8      142.09      129.12      7.90 o 
   8   4   8       14.82       11.73      6.01 o 
   9   4   8       52.94       65.50      6.67 o 
  10   4   8       54.72       58.49      9.32 o 
  11   4   8       14.59       18.40      7.56 o 
 -15   5   8        1.01        3.23      9.02 o 
 -14   5   8        0.64        5.19      5.98 o 
 -13   5   8       19.41       17.08      6.18 o 
 -12   5   8       28.43       29.80      5.87 o 
 -11   5   8      151.43      135.91     15.74 o 
 -10   5   8       17.96       18.46      5.10 o 
  -9   5   8       77.62       78.54     11.80 o 
  -8   5   8       52.72       37.82      3.16 o 
  -7   5   8       10.90        8.78      2.21 o 
  -6   5   8       94.27       77.41      4.03 o 
  -5   5   8        3.10        3.91      1.29 o 
  -4   5   8      182.17      208.37      5.68 o 
  -3   5   8       24.40       30.10      2.45 o 
  -2   5   8       37.92       34.81      2.04 o 
  -1   5   8       67.58       59.20      2.46 o 
   0   5   8        3.26        6.01      1.62 o 
   1   5   8      186.95      181.25      4.51 o 
   2   5   8      408.97      462.84      7.00 o 
   3   5   8     2237.42     2224.80     22.66 o 
   4   5   8      495.69      510.43      7.05 o 
   5   5   8       57.14       48.54      2.73 o 
   6   5   8      119.13      115.36      5.83 o 
   7   5   8       15.78       13.99      4.08 o 
   8   5   8       26.02       30.92      5.08 o 
   9   5   8       45.49       59.84     10.59 o 
  10   5   8        5.07       11.76      6.46 o 
 -15   6   8       25.17       44.82      9.01 o 
 -14   6   8        1.63        3.72      6.24 o 
 -13   6   8       17.88       26.56      6.60 o 
 -12   6   8       15.62       15.37      5.80 o 
 -11   6   8        3.34       15.09      5.23 o 
 -10   6   8       39.14       35.84      5.73 o 
  -9   6   8       36.47       38.43      5.38 o 
  -8   6   8        7.03        6.66      2.65 o 
  -7   6   8       57.20       64.13      3.59 o 
  -6   6   8       85.38       87.21      3.75 o 
  -5   6   8       28.62       42.66      2.59 o 
  -4   6   8      310.52      289.74     10.67 o 
  -3   6   8       67.51       70.99      3.58 o 
  -2   6   8       39.96       52.73      2.48 o 
  -1   6   8      112.25      117.29      3.47 o 
   0   6   8      577.19      523.36      8.60 o 
   1   6   8        0.56        3.05      1.93 o 
   2   6   8        2.99       -3.72      3.72 o 
   3   6   8      247.07      224.61      4.40 o 
   4   6   8        8.24       10.00      1.84 o 
   5   6   8       35.76       36.95      2.16 o 
   6   6   8        0.58        0.66      2.95 o 
   7   6   8       18.87        8.58      3.27 o 
   8   6   8       13.88       28.06      4.92 o 
   9   6   8        1.69       -5.20      5.20 o 
 -15   7   8        0.01       -1.67      7.48 o 
 -14   7   8        2.32       -4.80      6.38 o 
 -13   7   8        0.92        4.59      5.61 o 
 -12   7   8       22.74       30.81      8.85 o 
 -11   7   8        0.28        0.80      4.80 o 
 -10   7   8        0.39       -2.21      4.60 o 
  -9   7   8      118.63      122.33      8.14 o 
  -8   7   8      477.18      526.68     14.36 o 
  -7   7   8      393.38      421.22      8.71 o 
  -6   7   8        0.78        0.13      2.17 o 
  -5   7   8      174.29      160.92      4.79 o 
  -4   7   8      169.40      168.47      4.38 o 
  -3   7   8       16.50       21.69      2.68 o 
  -2   7   8       39.28       40.87      2.50 o 
  -1   7   8      164.16      177.83      4.48 o 
   0   7   8       24.76       18.06      2.16 o 
   1   7   8     1028.80     1028.68     14.32 o 
   2   7   8       62.19       67.02      2.96 o 
   3   7   8        6.68       10.93      1.67 o 
   4   7   8        1.29        1.18      1.38 o 
   5   7   8       93.36      109.75      5.35 o 
   6   7   8       55.51       68.89      4.73 o 
   7   7   8       69.96       78.75      5.21 o 
   8   7   8       11.82        9.28      4.73 o 
 -14   8   8        0.17        7.18      9.94 o 
 -13   8   8        0.65        0.90      5.85 o 
 -12   8   8        0.02        1.51      5.13 o 
 -11   8   8       11.97       15.67      5.63 o 
 -10   8   8       85.44       66.13      6.99 o 
  -9   8   8       92.68       80.61      7.23 o 
  -8   8   8       28.37       33.80      5.35 o 
  -7   8   8      158.35      122.79      5.23 o 
  -6   8   8      149.73      148.40      5.32 o 
  -5   8   8        4.06        3.49      1.89 o 
  -4   8   8       47.16       46.29      2.88 o 
  -3   8   8      168.57      153.31      3.58 o 
  -2   8   8      104.86      121.00      4.69 o 
  -1   8   8        1.53        0.18      1.49 o 
   0   8   8      491.44      466.22      9.05 o 
   1   8   8      224.56      202.90      5.12 o 
   2   8   8      176.13      179.65      3.95 o 
   3   8   8       63.59       64.98      2.72 o 
   4   8   8       10.99        2.83      1.65 o 
   5   8   8       52.97       45.06      3.82 o 
   6   8   8      169.87      172.15      6.87 o 
   7   8   8       11.40        7.63      4.71 o 
   8   8   8        2.38        2.13      6.17 o 
 -14   9   8       22.85       15.25      8.05 o 
 -13   9   8        0.00        3.40      6.68 o 
 -12   9   8       23.32       40.42     16.07 o 
 -11   9   8        5.10        2.88      5.43 o 
 -10   9   8      167.41      186.33     10.71 o 
  -9   9   8       67.28       58.79      7.93 o 
  -8   9   8        9.17        6.63      6.67 o 
  -7   9   8       11.85        8.61      3.27 o 
  -6   9   8        9.43       13.07      2.48 o 
  -5   9   8      192.41      191.70      4.85 o 
  -4   9   8        9.22        4.87      2.02 o 
  -3   9   8        5.12        4.28      1.79 o 
  -2   9   8       20.67       17.88      2.31 o 
  -1   9   8      106.53      109.37      3.99 o 
   0   9   8      198.42      212.39      4.26 o 
   1   9   8      118.66      127.13      3.50 o 
   2   9   8      405.58      383.25      6.52 o 
   3   9   8       30.43       34.05      4.72 o 
   4   9   8        8.09        4.95      2.32 o 
   5   9   8       30.76       28.61      4.26 o 
   6   9   8       10.68        5.12      4.90 o 
   7   9   8        0.25       -4.12      4.12 o 
   8   9   8       24.66       28.90      7.72 o 
   9   9   8       34.19       17.01      9.84 o 
 -13  10   8        1.78        4.60      7.11 o 
 -12  10   8        0.00        0.95      5.78 o 
 -11  10   8       37.61       39.77      7.11 o 
 -10  10   8       29.30       23.11      4.62 o 
  -9  10   8        0.39       -0.61      3.37 o 
  -8  10   8       96.76       83.31      5.52 o 
  -7  10   8      220.53      205.60      7.53 o 
  -6  10   8        3.83        1.22      2.83 o 
  -5  10   8       49.55       55.60      3.01 o 
  -4  10   8      184.28      188.34      5.15 o 
  -3  10   8       24.22       20.31      2.50 o 
  -2  10   8      224.80      220.73      6.83 o 
  -1  10   8       97.17       97.11      3.47 o 
   0  10   8      348.66      401.55      6.52 o 
   1  10   8       32.23       23.47      2.82 o 
   2  10   8      203.03      215.05      9.38 o 
   3  10   8        3.90        6.14      5.04 o 
   4  10   8        4.98        6.30      4.49 o 
   5  10   8       31.68       21.07      5.40 o 
   6  10   8        0.18        0.57      4.51 o 
   7  10   8        0.01        3.12      6.17 o 
   8  10   8        1.65        3.96      7.93 o 
   9  10   8        2.33       17.72      9.42 o 
 -13  11   8       31.85       51.13      9.17 o 
 -12  11   8       34.27       30.78      8.14 o 
 -11  11   8       29.07       32.28      6.81 o 
 -10  11   8       10.26       21.02      6.36 o 
  -9  11   8       22.69       22.53      6.13 o 
  -8  11   8       31.39       37.62      5.95 o 
  -7  11   8       59.56       54.39      6.78 o 
  -6  11   8      120.06       90.82      5.30 o 
  -5  11   8       71.91       52.40      3.92 o 
  -4  11   8       63.13       57.90      6.13 o 
  -3  11   8      299.64      302.85     11.49 o 
  -2  11   8       52.91       45.93      4.08 o 
  -1  11   8       49.36       55.17      5.89 o 
   0  11   8       79.12       82.43      7.22 o 
   1  11   8      127.67      119.66      8.72 o 
   2  11   8      118.53      100.33      7.17 o 
   3  11   8       54.44       40.13      5.67 o 
   4  11   8        6.30        0.87      5.36 o 
   5  11   8        0.09       -3.40      4.20 o 
   6  11   8        5.21        3.54      6.67 o 
   7  11   8        5.49        5.70      7.38 o 
   8  11   8       38.52       19.35      9.84 o 
 -12  12   8       33.25       25.38     10.54 o 
 -11  12   8       10.71        1.10      6.64 o 
 -10  12   8       19.94       11.93      6.08 o 
  -9  12   8        0.31       -3.70      5.21 o 
  -8  12   8        8.48        3.89      5.30 o 
  -7  12   8       69.60       63.61      7.35 o 
  -6  12   8        1.28       -3.91      4.60 o 
  -5  12   8       37.10       27.85      5.87 o 
  -4  12   8      195.77      247.67     11.23 o 
  -3  12   8       20.49       25.34      5.62 o 
  -2  12   8       35.95       28.30      5.54 o 
  -1  12   8      191.72      218.47     11.54 o 
   0  12   8       37.32       37.26      8.57 o 
   1  12   8       19.59       11.19      4.66 o 
   2  12   8        1.25       -2.80      3.89 o 
   3  12   8       12.23       10.24      4.78 o 
   4  12   8       17.69       15.05      6.46 o 
   5  12   8        2.10        0.74      6.64 o 
   6  12   8       24.64       33.05      8.82 o 
   7  12   8        0.64       -1.47      8.43 o 
   8  12   8        5.97       14.33      9.03 o 
 -12  13   8        1.85        9.50     12.29 o 
 -11  13   8        0.03        6.47      7.67 o 
 -10  13   8        1.01       -4.02      6.09 o 
  -9  13   8       53.74       50.49      8.01 o 
  -8  13   8       86.30       85.56      8.45 o 
  -7  13   8       69.89       68.08      7.81 o 
  -6  13   8       59.39       64.59      7.65 o 
  -5  13   8        8.48       -1.51      5.19 o 
  -4  13   8      538.00      566.38     17.57 o 
  -3  13   8       25.63       23.78      6.02 o 
  -2  13   8       87.46       85.85      7.30 o 
  -1  13   8       99.31       97.15      9.48 o 
   0  13   8       10.23       20.46      5.37 o 
   1  13   8       55.61       61.73      6.68 o 
   2  13   8        6.54        8.16      4.69 o 
   3  13   8       41.88       53.09      6.64 o 
   4  13   8        0.25        0.15      4.60 o 
   5  13   8       10.55        7.08      5.29 o 
   6  13   8       10.99       14.41      9.32 o 
   7  13   8        0.48       -2.94      8.56 o 
 -11  14   8        2.88        8.37     12.10 o 
 -10  14   8        0.82       -1.87      7.28 o 
  -9  14   8       15.36       12.65      7.33 o 
  -8  14   8        7.56        9.21      6.20 o 
  -7  14   8        3.68        7.11     12.39 o 
  -6  14   8        0.76       -2.79      5.22 o 
  -5  14   8        0.63       -5.97      5.97 o 
  -4  14   8       43.83       59.64      8.24 o 
  -3  14   8       23.83       14.61      5.92 o 
  -2  14   8       66.72       74.17      7.78 o 
  -1  14   8        3.49        1.64      5.12 o 
   0  14   8       59.89       56.29     11.47 o 
   1  14   8        8.73        6.29      5.11 o 
   2  14   8        4.44        0.42      4.90 o 
   3  14   8       14.09       29.70      6.17 o 
   4  14   8       19.48       13.73      5.99 o 
   5  14   8        0.62       -4.13      5.85 o 
   6  14   8        3.59        9.19      6.72 o 
 -10  15   8        1.88       -1.31     11.68 o 
  -9  15   8        0.84       -2.06      7.13 o 
  -8  15   8       17.34       12.03      7.69 o 
  -7  15   8       12.68        4.55      6.11 o 
  -6  15   8       26.44       18.61      6.59 o 
  -5  15   8        4.04       -0.10      5.98 o 
  -4  15   8      103.90      116.99      9.76 o 
  -3  15   8       85.30       71.95      8.36 o 
  -2  15   8        8.03        3.95      8.60 o 
  -1  15   8       14.27       21.05      6.19 o 
   0  15   8       51.67       49.80      7.18 o 
   1  15   8       25.64       21.04      5.74 o 
   2  15   8       40.56       47.72     12.89 o 
   3  15   8       14.21       27.18     10.19 o 
   4  15   8        2.11       -5.89      5.89 o 
   5  15   8        0.34       -4.05      6.13 o 
  -9  16   8        1.21        2.15     11.34 o 
  -8  16   8        0.00       -6.50      6.50 o 
  -7  16   8        0.80        6.08      7.36 o 
  -6  16   8        4.12       -0.21      7.12 o 
  -5  16   8       50.54       44.65      8.00 o 
  -4  16   8       22.12       28.37      7.51 o 
  -3  16   8        0.16        3.04      5.73 o 
  -2  16   8        0.00       -2.88      5.18 o 
  -1  16   8        8.23       14.85      6.27 o 
   0  16   8        7.78        8.80      5.69 o 
   1  16   8       15.44       12.64      6.41 o 
   2  16   8       21.84       26.62      7.27 o 
   3  16   8        1.26        5.80      6.76 o 
   4  16   8        2.11        0.45      6.98 o 
  -7  17   8        4.06       13.07     12.29 o 
  -6  17   8       17.20        9.34      7.69 o 
  -5  17   8       40.52       22.44      8.50 o 
  -4  17   8        6.24        0.73      7.77 o 
  -3  17   8       55.09       50.43      9.25 o 
  -2  17   8       36.61       25.26      7.98 o 
  -1  17   8        8.16        4.40      7.29 o 
   0  17   8        8.19       14.85      7.39 o 
   1  17   8        5.49       12.24      7.30 o 
   2  17   8        2.29       -4.46      6.78 o 
   3  17   8       13.53       12.15     11.92 o 
  -4  18   8        6.88       11.16     13.68 o 
  -3  18   8      129.14      102.20     17.43 o 
  -2  18   8       45.66       39.06     15.04 o 
  -1  18   8        4.84      -11.79     11.79 o 
   0  18   8       13.72       11.52     13.13 o 
 -15   1   9       40.11       52.44      9.09 o 
 -14   1   9        7.64        5.61      7.47 o 
 -13   1   9        1.39       -2.71      5.07 o 
 -12   1   9        9.64       12.46      4.95 o 
 -11   1   9       10.01       15.88     13.48 o 
 -10   1   9      136.14      148.88      8.70 o 
  -9   1   9      216.92      214.60      9.30 o 
  -8   1   9       23.84       18.77      5.70 o 
  -7   1   9      820.09      736.54     17.97 o 
  -6   1   9       19.12       31.12      3.67 o 
  -5   1   9        0.43        0.79      2.21 o 
  -4   1   9        7.71        3.39      1.97 o 
  -3   1   9        5.75        7.91      1.60 o 
  -2   1   9       36.41       46.51      5.26 o 
  -1   1   9      165.25      173.27      6.61 o 
   0   1   9       36.40       35.91      3.54 o 
   1   1   9        1.28        4.73      1.30 o 
   2   1   9        3.82        5.33      1.41 o 
   3   1   9      275.48      310.01      6.44 o 
   4   1   9      610.13      617.48     10.50 o 
   5   1   9      118.43       91.28      4.39 o 
   6   1   9       79.78      104.40     10.28 o 
   7   1   9        0.92        2.62      3.96 o 
   8   1   9       37.04       35.49      5.37 o 
   9   1   9       82.20       83.90      7.35 o 
  10   1   9        3.99        2.66      4.69 o 
 -15   2   9       39.76       50.13     10.00 o 
 -14   2   9        0.64        0.09      5.76 o 
 -13   2   9       46.36       39.97      7.89 o 
 -12   2   9       13.03       13.27      8.37 o 
 -11   2   9        9.12        7.03      4.61 o 
 -10   2   9      231.32      250.75     10.58 o 
  -9   2   9       88.86       86.36      5.19 o 
  -8   2   9       36.08       28.65      3.58 o 
  -7   2   9     1509.96     1507.71     23.00 o 
  -6   2   9        7.07        6.34      3.62 o 
  -5   2   9      223.94      244.96      5.89 o 
  -4   2   9      144.39      111.86      3.64 o 
  -3   2   9        6.60        8.45      1.96 o 
  -2   2   9       22.78       23.05      1.13 o 
  -1   2   9       98.24       94.85      2.39 o 
   0   2   9       16.36       16.68      1.72 o 
   1   2   9      722.03      673.50     15.55 o 
   2   2   9      125.04      107.03      2.95 o 
   3   2   9        1.90        4.68      1.90 o 
   4   2   9      363.48      363.90      7.84 o 
   5   2   9       24.55       26.25      3.28 o 
   6   2   9        1.29       -3.23      3.82 o 
   7   2   9       39.95       42.76      5.70 o 
   8   2   9        1.88        1.93      3.88 o 
   9   2   9       43.20       70.14      7.21 o 
  10   2   9        1.31        4.94      6.20 o 
 -15   3   9        2.15        6.56      7.00 o 
 -14   3   9        6.70       12.50      8.70 o 
 -13   3   9        7.04        5.95      5.27 o 
 -12   3   9       18.36       23.73      5.53 o 
 -11   3   9      241.71      246.23     13.97 o 
 -10   3   9       16.78       11.31      4.81 o 
  -9   3   9      258.72      243.51      9.98 o 
  -8   3   9      230.21      213.56      5.60 o 
  -7   3   9      917.09      887.21     15.54 o 
  -6   3   9     2111.38     2043.52     28.91 o 
  -5   3   9       31.70       55.45      3.11 o 
  -4   3   9      208.94      204.20      5.06 o 
  -3   3   9       43.25       41.02      2.26 o 
  -2   3   9      122.46      104.40      2.38 o 
  -1   3   9       13.02       12.55      1.90 o 
   0   3   9       57.58       48.88      2.22 o 
   1   3   9       26.33       23.27      1.87 o 
   2   3   9       59.77       72.76      4.14 o 
   3   3   9      291.49      286.01      5.67 o 
   4   3   9      923.27      862.63     11.84 o 
   5   3   9      123.04       92.03      4.55 o 
   6   3   9        1.81       -0.48      5.15 o 
   7   3   9       96.26      109.67      7.58 o 
   8   3   9        0.01       -1.90      3.71 o 
   9   3   9       33.70       35.18      6.71 o 
  10   3   9        0.03       11.21      6.67 o 
 -15   4   9        0.16        0.80      7.25 o 
 -14   4   9        0.17        2.47      6.25 o 
 -13   4   9       26.84       15.99      5.97 o 
 -12   4   9       16.44       24.47      5.84 o 
 -11   4   9       81.69       81.37      7.15 o 
 -10   4   9       21.31       36.46      5.67 o 
  -9   4   9       59.16       62.46      5.85 o 
  -8   4   9        1.25        1.16      2.14 o 
  -7   4   9        0.00       -1.68      1.68 o 
  -6   4   9       46.62       45.22      3.73 o 
  -5   4   9      627.19      631.36     11.26 o 
  -4   4   9      205.10      189.62      5.18 o 
  -3   4   9      477.10      466.41      6.69 o 
  -2   4   9      137.88      180.57      3.29 o 
  -1   4   9        4.48        2.36      1.27 o 
   0   4   9      106.20      102.72      3.52 o 
   1   4   9       94.85      108.91      3.52 o 
   2   4   9       31.77       25.55      2.61 o 
   3   4   9     1369.10     1379.70     16.44 o 
   4   4   9     1537.58     1494.41     18.06 o 
   5   4   9       31.82       17.92      3.62 o 
   6   4   9      159.25      166.45      8.30 o 
   7   4   9       77.41       88.09     14.58 o 
   8   4   9       31.38       35.39      5.42 o 
   9   4   9        2.56        4.42      4.41 o 
 -14   5   9        0.97        5.96      7.17 o 
 -13   5   9        1.97        8.77      5.68 o 
 -12   5   9        9.81        9.98      5.52 o 
 -11   5   9       81.88       87.40      7.62 o 
 -10   5   9       23.26       29.61      5.28 o 
  -9   5   9       13.41       12.91      4.57 o 
  -8   5   9       20.22       14.76      2.69 o 
  -7   5   9      111.31       85.34      3.68 o 
  -6   5   9      232.28      208.77      6.67 o 
  -5   5   9       15.71       -1.45      3.09 o 
  -4   5   9      154.74      134.68      5.46 o 
  -3   5   9       87.84       98.45      3.34 o 
  -2   5   9        2.19       -1.32      1.96 o 
  -1   5   9      127.50      151.99      3.69 o 
   0   5   9      193.95      179.60      5.14 o 
   1   5   9       36.02       32.05      2.50 o 
   2   5   9      368.38      368.46      8.33 o 
   3   5   9        1.85       -3.20      3.20 o 
   4   5   9      266.54      244.76      8.38 o 
   5   5   9       48.95       46.47      4.19 o 
   6   5   9      104.75      110.28      5.74 o 
   7   5   9        1.54        1.28      3.76 o 
   8   5   9        0.03       -0.98      3.79 o 
 -14   6   9        0.62        0.29      6.79 o 
 -13   6   9        0.74        0.95      5.73 o 
 -12   6   9       27.17       23.21      7.64 o 
 -11   6   9        8.48        8.64      5.11 o 
 -10   6   9      103.93       99.19      7.74 o 
  -9   6   9      107.16      133.79      8.38 o 
  -8   6   9      195.66      159.29     13.41 o 
  -7   6   9        0.87        0.75      2.20 o 
  -6   6   9      997.92      946.23     16.47 o 
  -5   6   9        0.02       -2.21      2.97 o 
  -4   6   9       58.13       67.80      3.82 o 
  -3   6   9      259.99      251.44      5.89 o 
  -2   6   9      333.74      321.16      6.87 o 
  -1   6   9       21.22       10.25      1.87 o 
   0   6   9       19.98       19.49      4.91 o 
   1   6   9      713.55      716.95     13.79 o 
   2   6   9       56.54       65.65      3.60 o 
   3   6   9      192.86      155.72      4.89 o 
   4   6   9       37.88       37.58      3.25 o 
   5   6   9        3.02        6.18      2.91 o 
   6   6   9        0.28       -2.59      2.59 o 
   7   6   9        1.18       -0.13      2.95 o 
   8   6   9       41.72       58.88     10.45 o 
 -14   7   9       11.68       12.05      7.49 o 
 -13   7   9       28.99       26.12      6.98 o 
 -12   7   9       13.64       19.89      6.04 o 
 -11   7   9        1.97        2.50      4.95 o 
 -10   7   9       48.73       39.53      6.19 o 
  -9   7   9       12.68       11.89      5.07 o 
  -8   7   9        3.52        0.16      3.95 o 
  -7   7   9      179.52      158.82      7.67 o 
  -6   7   9      152.07      144.29      4.67 o 
  -5   7   9       91.47      100.81      5.19 o 
  -4   7   9       22.95       16.62      3.94 o 
  -3   7   9        9.88        8.02      2.34 o 
  -2   7   9      171.50      170.31      4.60 o 
  -1   7   9       57.88       49.57      2.80 o 
   0   7   9       23.18       20.34      2.35 o 
   1   7   9       50.91       41.28      4.33 o 
   2   7   9       99.31       96.19      4.84 o 
   3   7   9       20.79       28.41      2.37 o 
   4   7   9       31.53       37.50      3.42 o 
   5   7   9        0.15        1.86      2.59 o 
   6   7   9        6.29        7.31      3.02 o 
   7   7   9       16.54       18.67      6.48 o 
 -14   8   9        6.85        9.03     11.55 o 
 -13   8   9       18.47       33.25      8.36 o 
 -12   8   9        0.61        2.02      5.32 o 
 -11   8   9        0.24        6.94      5.37 o 
 -10   8   9       41.47       51.39      6.64 o 
  -9   8   9      153.49      152.81      9.31 o 
  -8   8   9        0.05       -3.85      3.85 o 
  -7   8   9      212.84      175.10      8.88 o 
  -6   8   9        7.96       10.73      2.82 o 
  -5   8   9        0.17       -2.38      2.38 o 
  -4   8   9      245.25      200.26      6.75 o 
  -3   8   9       25.29       28.28      3.83 o 
  -2   8   9       13.52       12.39      2.62 o 
  -1   8   9        9.88        6.69      2.35 o 
   0   8   9      307.74      289.90      6.71 o 
   1   8   9       28.11       35.46      3.67 o 
   2   8   9       44.68       45.37      3.90 o 
   3   8   9       83.32       73.17      4.01 o 
   4   8   9        3.12        1.85      2.19 o 
   5   8   9       15.88       13.14      4.52 o 
   6   8   9        0.02        1.25      3.94 o 
   7   8   9       23.80       36.02      7.90 o 
   8   8   9        0.76        0.34      6.43 o 
 -13   9   9        4.62        4.25      7.10 o 
 -12   9   9        3.22       -1.32      6.12 o 
 -11   9   9        9.86        0.74      8.27 o 
 -10   9   9        0.08        0.57      4.84 o 
  -9   9   9        5.15       -1.64      5.75 o 
  -8   9   9       21.56       11.71      4.92 o 
  -7   9   9      158.20      150.57      6.39 o 
  -6   9   9      284.16      264.82     10.83 o 
  -5   9   9       94.16       79.81      3.30 o 
  -4   9   9        3.86       -1.78      1.78 o 
  -3   9   9      258.64      305.62      8.42 o 
  -2   9   9      128.84      147.89      5.29 o 
  -1   9   9      156.22      146.39      5.22 o 
   0   9   9       42.32       48.22      2.66 o 
   1   9   9        5.75        5.73      3.65 o 
   2   9   9       23.55       17.93      5.70 o 
   3   9   9        0.76       -0.34      4.88 o 
   4   9   9       22.06       24.23      4.94 o 
   5   9   9        2.86       -3.73      3.82 o 
   6   9   9        0.42        2.50      4.34 o 
   7   9   9        2.28       -2.94      6.20 o 
   8   9   9        7.11        3.91      7.85 o 
 -13  10   9       28.93       49.19     13.18 o 
 -12  10   9        4.96        1.11      6.98 o 
 -11  10   9       26.19       35.52      7.11 o 
 -10  10   9       92.10      104.07      8.79 o 
  -9  10   9       29.67       29.91      6.05 o 
  -8  10   9       61.42       79.22      7.32 o 
  -7  10   9        9.35       15.51      6.93 o 
  -6  10   9       30.35       39.54      5.70 o 
  -5  10   9      133.97      133.49      8.07 o 
  -4  10   9        0.07       -3.04      3.62 o 
  -3  10   9        0.30       -2.28      2.28 o 
  -2  10   9        3.03        3.39      5.70 o 
  -1  10   9      175.22      175.65     12.18 o 
   0  10   9      127.26      116.77      7.36 o 
   1  10   9      551.40      553.20     15.21 o 
   2  10   9        1.60        0.69      4.37 o 
   3  10   9       89.93       85.47      8.98 o 
   4  10   9        2.52        4.46      5.41 o 
   5  10   9        1.70       10.17      4.75 o 
   6  10   9       10.72       12.76      6.80 o 
   7  10   9       38.45       55.18      9.98 o 
   8  10   9        0.40       -1.89      7.64 o 
 -12  11   9        2.32       -6.22      6.22 o 
 -11  11   9        4.30       15.26      6.99 o 
 -10  11   9        8.04       10.95      5.98 o 
  -9  11   9       33.42       34.23      6.73 o 
  -8  11   9        7.20       11.78      7.70 o 
  -7  11   9        2.15        6.88      4.89 o 
  -6  11   9       15.20       10.48      4.81 o 
  -5  11   9        0.00       -0.21      4.40 o 
  -4  11   9        7.36        5.76      5.25 o 
  -3  11   9       17.14       11.19      4.55 o 
  -2  11   9       58.86       52.54     11.69 o 
  -1  11   9       79.86       82.26      7.91 o 
   0  11   9      591.89      542.25     15.57 o 
   1  11   9       13.98       11.11      6.88 o 
   2  11   9       46.10       44.21      5.51 o 
   3  11   9       50.16       44.15      5.68 o 
   4  11   9        3.12        6.41      5.96 o 
   5  11   9        0.86       -0.34      5.91 o 
   6  11   9        1.39       -2.63      6.75 o 
   7  11   9       16.73       17.48      8.58 o 
 -11  12   9        2.02        3.16      6.95 o 
 -10  12   9      107.54      131.05     10.67 o 
  -9  12   9       59.23       67.78      8.83 o 
  -8  12   9       49.88       44.99      7.00 o 
  -7  12   9       16.62        2.45      5.07 o 
  -6  12   9       29.67       15.63      5.39 o 
  -5  12   9       10.62       -4.68      4.68 o 
  -4  12   9        0.17       -4.32      4.32 o 
  -3  12   9      113.53      106.05      7.85 o 
  -2  12   9       43.77       47.37      5.91 o 
  -1  12   9       46.02       38.22      5.89 o 
   0  12   9       71.59       66.28      7.18 o 
   1  12   9       13.62       11.98      7.97 o 
   2  12   9        3.89        4.23      4.41 o 
   3  12   9        5.74        8.87      4.71 o 
   4  12   9        8.14        8.93      5.54 o 
   5  12   9       12.81        9.42      7.43 o 
   6  12   9        0.16       -6.51      7.38 o 
   7  12   9       11.84       25.59     10.50 o 
 -11  13   9        2.13       16.07     12.50 o 
 -10  13   9       50.58       79.48      9.99 o 
  -9  13   9        6.35       12.90      7.23 o 
  -8  13   9       25.53       21.12      6.33 o 
  -7  13   9       14.67       13.06      5.91 o 
  -6  13   9       10.30        7.42      5.55 o 
  -5  13   9        0.13       -4.90      4.90 o 
  -4  13   9       64.44       70.12      7.60 o 
  -3  13   9       91.10      107.20      9.78 o 
  -2  13   9       12.01       18.15      5.47 o 
  -1  13   9       58.55       66.56      6.91 o 
   0  13   9       26.86       30.97      5.98 o 
   1  13   9        1.36        4.72      4.72 o 
   2  13   9        3.63        4.43      5.76 o 
   3  13   9        1.28       -4.31      4.38 o 
   4  13   9        6.38       10.10      5.60 o 
   5  13   9        2.58        0.59      5.93 o 
   6  13   9        0.73       -3.52      8.93 o 
 -10  14   9        0.34       -2.78     10.50 o 
  -9  14   9       23.86       32.46      8.53 o 
  -8  14   9        4.97       10.49      7.00 o 
  -7  14   9        0.84       -1.79      5.74 o 
  -6  14   9        3.15       -0.83      5.08 o 
  -5  14   9       21.90       37.49      8.52 o 
  -4  14   9       11.89       24.67     11.47 o 
  -3  14   9      209.13      214.89     13.30 o 
  -2  14   9       23.07       17.12      5.70 o 
  -1  14   9        0.36        1.59      4.96 o 
   0  14   9        0.39       -4.62      4.62 o 
   1  14   9       95.95      105.42      8.60 o 
   2  14   9       17.35       26.75      6.19 o 
   3  14   9       10.08       13.27      5.98 o 
   4  14   9       20.74       21.53      7.10 o 
   5  14   9        5.52        5.62      6.90 o 
  -8  15   9        7.60        5.53      7.27 o 
  -7  15   9        1.83       -6.29      6.51 o 
  -6  15   9       10.72       18.16      7.19 o 
  -5  15   9      118.43      127.45     10.63 o 
  -4  15   9       21.27       25.93      8.26 o 
  -3  15   9       30.08       42.68     12.17 o 
  -2  15   9        7.59       -0.64      7.88 o 
  -1  15   9       11.16       10.99      6.97 o 
   0  15   9       25.03       21.60      9.91 o 
   1  15   9       50.10       55.89      8.00 o 
   2  15   9       22.58       19.23      6.95 o 
   3  15   9       46.10       49.84      8.17 o 
   4  15   9        6.78        5.84      7.09 o 
  -7  16   9       15.84       19.11     13.05 o 
  -6  16   9       16.79       19.35      7.68 o 
  -5  16   9        2.23        1.56      9.49 o 
  -4  16   9       44.18       55.13      8.80 o 
  -3  16   9        0.84       -2.34      6.75 o 
  -2  16   9        2.88       -0.55      6.77 o 
  -1  16   9        0.62       -5.63      6.68 o 
   0  16   9       26.58       28.47      7.88 o 
   1  16   9        3.52       -0.48      6.60 o 
   2  16   9       26.57       29.93      7.51 o 
  -4  17   9        9.63        9.84     12.63 o 
  -3  17   9       19.45       25.62     12.39 o 
  -2  17   9        0.17        3.83     11.79 o 
  -1  17   9       26.11       13.02     11.31 o 
   0  17   9        0.59       -1.89     10.66 o 
 -14   0  10        0.47        9.84     10.29 o 
 -13   0  10       96.89      123.12     13.44 o 
 -12   0  10      134.66      118.89     12.08 o 
 -11   0  10       41.59       20.13      7.59 o 
 -10   0  10        0.05        1.31      5.46 o 
  -9   0  10       17.69       30.45      7.27 o 
  -8   0  10      293.76      331.24     15.72 o 
  -7   0  10     4215.22     4185.67     96.21 o 
  -6   0  10     1740.21     1698.03     42.74 o 
  -5   0  10     1616.63     1704.18     41.40 o 
  -4   0  10       79.70       62.66      5.36 o 
  -3   0  10      134.26      165.04      5.25 o 
  -2   0  10      166.69      183.10     10.34 o 
  -1   0  10       85.97       65.89      6.51 o 
   0   0  10       99.40       87.42      7.67 o 
   1   0  10       17.87       18.88      2.76 o 
   2   0  10      376.52      328.01     11.29 o 
   3   0  10        9.16       15.15      3.97 o 
   4   0  10       42.87       24.45      4.52 o 
   5   0  10     1170.58     1143.13     35.39 o 
   6   0  10       13.24       16.72      6.72 o 
   7   0  10       17.34        3.33      5.62 o 
   8   0  10       50.97       65.05      9.14 o 
   9   0  10        1.03        5.43      6.77 o 
 -14   1  10        1.15       -6.59      6.59 o 
 -13   1  10        2.52       15.97      6.08 o 
 -12   1  10       13.91        9.40      5.12 o 
 -11   1  10        9.23        6.03      4.80 o 
 -10   1  10        4.52        8.13      4.25 o 
  -9   1  10       23.88       15.54      4.56 o 
  -8   1  10      257.96      247.49      9.57 o 
  -7   1  10       24.33       10.08     13.97 o 
  -6   1  10     1593.45     1583.26     28.56 o 
  -5   1  10        8.37        6.97      6.79 o 
  -4   1  10      211.41      209.99      6.01 o 
  -3   1  10       90.50       82.79      2.83 o 
  -2   1  10        0.74        1.38      2.64 o 
  -1   1  10       17.78       11.54      3.07 o 
   0   1  10       56.05       67.08      4.59 o 
   1   1  10      204.57      190.17      5.88 o 
   2   1  10      238.93      235.58      6.69 o 
   3   1  10      771.15      748.97     11.69 o 
   4   1  10      114.68       97.82      4.89 o 
   5   1  10        9.59       15.43      4.88 o 
   6   1  10        9.10       10.10      4.55 o 
   7   1  10       12.12       16.26      5.41 o 
   8   1  10        2.89        1.73      4.19 o 
   9   1  10       26.06       35.28      5.93 o 
  10   1  10        8.59       12.26      7.17 o 
 -14   2  10        0.30       -0.31      6.48 o 
 -13   2  10        0.45       -0.70      6.20 o 
 -12   2  10        3.89        0.37      4.55 o 
 -11   2  10       26.58       35.44      5.88 o 
 -10   2  10      189.84      216.71     10.05 o 
  -9   2  10      249.02      258.31     10.28 o 
  -8   2  10      113.46      102.36      5.31 o 
  -7   2  10       13.97        5.44      3.38 o 
  -6   2  10      129.91      154.84     16.26 o 
  -5   2  10        1.06        2.52      2.16 o 
  -4   2  10        0.82        0.67      1.65 o 
  -3   2  10        9.19        4.65      1.62 o 
  -2   2  10      459.91      486.79      9.00 o 
  -1   2  10        0.08        2.04      1.03 o 
   0   2  10        3.12        9.42      1.42 o 
   1   2  10      281.70      266.23      8.89 o 
   2   2  10      312.39      286.15      6.26 o 
   3   2  10     1076.68     1088.55     13.61 o 
   4   2  10     1506.47     1583.18     21.34 o 
   5   2  10       23.84       14.92      5.01 o 
   6   2  10       13.12       13.07      4.55 o 
   7   2  10        0.62       -3.52      3.54 o 
   8   2  10       10.59       22.82      5.15 o 
   9   2  10        8.11        3.50      4.34 o 
 -14   3  10       34.67       26.84      7.16 o 
 -13   3  10        5.57       -3.87      5.29 o 
 -12   3  10        0.06       -1.20      4.61 o 
 -11   3  10        3.75        5.56      4.54 o 
 -10   3  10        9.34        2.45      4.29 o 
  -9   3  10       58.35       63.42      6.04 o 
  -8   3  10        5.50        0.10      3.81 o 
  -7   3  10      185.69      201.94      7.66 o 
  -6   3  10       22.14        7.73      2.83 o 
  -5   3  10       17.63        8.20      2.41 o 
  -4   3  10       24.15       21.03      2.83 o 
  -3   3  10       30.76       27.60      1.83 o 
  -2   3  10      146.33      161.65      3.00 o 
  -1   3  10        3.94        1.76      1.15 o 
   0   3  10      284.87      251.70      7.89 o 
   1   3  10        8.40       10.30      1.81 o 
   2   3  10      117.88      114.91      7.09 o 
   3   3  10      305.54      312.53      6.24 o 
   4   3  10       54.32       73.34      3.71 o 
   5   3  10        3.89        2.79      4.00 o 
   6   3  10      111.92      126.38      8.00 o 
   7   3  10       51.05       71.56      8.72 o 
   8   3  10        1.81        7.96      4.55 o 
 -14   4  10        0.67        2.20      6.54 o 
 -13   4  10        7.26       -3.51      5.65 o 
 -12   4  10       14.91       13.27      5.40 o 
 -11   4  10        4.83        5.89      4.53 o 
 -10   4  10       27.34       35.57      5.60 o 
  -9   4  10       92.06      103.04      6.98 o 
  -8   4  10      153.87      159.51      7.99 o 
  -7   4  10       26.66       31.41      3.71 o 
  -6   4  10      512.60      512.81     10.53 o 
  -5   4  10      183.31      153.29      5.34 o 
  -4   4  10      259.80      266.36      7.83 o 
  -3   4  10       49.18       43.52      2.23 o 
  -2   4  10        0.36        0.54      1.34 o 
  -1   4  10       64.25       65.78      2.48 o 
   0   4  10      254.49      243.83      4.97 o 
   1   4  10      139.77      164.87      6.05 o 
   2   4  10      110.89      107.55      4.22 o 
   3   4  10        1.25       -4.27      4.27 o 
   4   4  10      618.44      680.66     13.55 o 
   5   4  10       36.18       23.65      3.65 o 
   6   4  10        3.02       -1.46      3.61 o 
   7   4  10        1.15        4.00      3.89 o 
   8   4  10       14.57       10.66      7.56 o 
 -14   5  10        1.65        4.00      6.96 o 
 -13   5  10       14.15        6.02      6.32 o 
 -12   5  10       50.38       37.94      7.01 o 
 -11   5  10       36.98       52.17      9.15 o 
 -10   5  10      124.36      145.97      8.89 o 
  -9   5  10        0.17       -1.68      3.86 o 
  -8   5  10       52.96       43.21      5.29 o 
  -7   5  10       78.73      112.34      5.61 o 
  -6   5  10     1044.80      976.78     16.61 o 
  -5   5  10      185.51      201.54      6.29 o 
  -4   5  10       10.87       10.78      2.51 o 
  -3   5  10      311.46      287.93      5.12 o 
  -2   5  10       83.13       97.15      3.28 o 
  -1   5  10      359.37      337.91      5.75 o 
   0   5  10       99.34       98.69      4.87 o 
   1   5  10       56.04       62.42      4.47 o 
   2   5  10       52.20       44.66      3.47 o 
   3   5  10      221.73      187.51      6.49 o 
   4   5  10       58.51       61.85      4.36 o 
   5   5  10        6.17        4.31      3.00 o 
   6   5  10       31.60       27.88      4.00 o 
   7   5  10        2.79       -5.54      6.75 o 
 -13   6  10        8.14       10.09      6.75 o 
 -12   6  10       51.72       71.76      8.03 o 
 -11   6  10       64.83       53.24      6.87 o 
 -10   6  10       38.20       24.32      5.40 o 
  -9   6  10      119.95      100.88     11.09 o 
  -8   6  10        0.28        1.02      7.60 o 
  -7   6  10       79.63       58.44      5.53 o 
  -6   6  10        0.03        1.62      3.04 o 
  -5   6  10      480.55      463.22     14.93 o 
  -4   6  10      137.05      151.01      4.17 o 
  -3   6  10       12.21       16.74      2.49 o 
  -2   6  10        4.22        0.93      1.78 o 
  -1   6  10       44.83       51.97      2.70 o 
   0   6  10      203.71      205.25      4.80 o 
   1   6  10       12.86       10.20      2.63 o 
   2   6  10      123.42      127.11      7.00 o 
   3   6  10        7.85        0.79      4.70 o 
   4   6  10       60.55       58.86      4.13 o 
   5   6  10       77.74       83.71      6.84 o 
   6   6  10        0.97       -1.94      3.85 o 
   7   6  10        3.57        5.70      7.09 o 
 -13   7  10       10.28       15.58      7.25 o 
 -12   7  10       45.66       46.01      7.72 o 
 -11   7  10        0.99        3.34      4.92 o 
 -10   7  10      142.13      134.12      8.87 o 
  -9   7  10       15.57       17.99      4.96 o 
  -8   7  10       88.03       94.02      7.02 o 
  -7   7  10       89.85       99.72      7.00 o 
  -6   7  10      354.22      333.51     11.16 o 
  -5   7  10       65.43       56.98      4.14 o 
  -4   7  10        0.58       -0.90      2.58 o 
  -3   7  10      383.83      453.46      9.69 o 
  -2   7  10        0.28       -1.92      1.92 o 
  -1   7  10       10.15       12.65      2.93 o 
   0   7  10       95.65       95.87      4.16 o 
   1   7  10      185.93      193.63      6.36 o 
   2   7  10        0.17       -2.49      4.17 o 
   3   7  10       29.59       30.74      6.12 o 
   4   7  10       97.33      106.14      7.29 o 
   5   7  10       19.47       23.70      5.02 o 
   6   7  10        0.94       -3.59      4.13 o 
   7   7  10        0.51       -2.81      5.51 o 
 -13   8  10       11.51       23.32      7.54 o 
 -12   8  10        1.78        3.09      6.32 o 
 -11   8  10       18.45       21.31      5.91 o 
 -10   8  10       13.66       17.59      5.25 o 
  -9   8  10        6.68       -4.02      4.02 o 
  -8   8  10        1.27       -4.50      4.50 o 
  -7   8  10       58.21       61.39      5.73 o 
  -6   8  10      229.89      224.24      9.59 o 
  -5   8  10       33.82       37.46      9.80 o 
  -4   8  10      114.42      113.38      6.76 o 
  -3   8  10        0.52       -2.59      2.59 o 
  -2   8  10      343.34      353.74      9.10 o 
  -1   8  10        6.34        7.77      2.57 o 
   0   8  10      419.88      414.85     14.35 o 
   1   8  10      149.51      151.81      7.51 o 
   2   8  10       22.67       26.36      5.83 o 
   3   8  10      104.68      122.41      9.84 o 
   4   8  10        3.95        3.54      5.46 o 
   5   8  10        3.40        6.11      6.72 o 
   6   8  10       10.31       -5.17      5.17 o 
   7   8  10       37.46       45.65      8.45 o 
   8   8  10        5.64       16.25      7.98 o 
 -12   9  10        3.99       -4.98      6.12 o 
 -11   9  10        0.33       -4.95      7.11 o 
 -10   9  10       12.78        4.78      5.04 o 
  -9   9  10       37.21       28.58      5.71 o 
  -8   9  10        0.19       -2.53      4.91 o 
  -7   9  10       13.62       11.48      4.35 o 
  -6   9  10       20.51       17.46      4.30 o 
  -5   9  10       99.12       92.64      6.65 o 
  -4   9  10        2.24       -3.42      3.42 o 
  -3   9  10       14.00        3.47      3.80 o 
  -2   9  10       95.74      110.86     10.37 o 
  -1   9  10        4.50       -1.23      7.93 o 
   0   9  10     1078.86     1060.41     42.50 o 
   1   9  10        6.89        4.99     12.38 o 
   2   9  10      157.30      135.32      9.90 o 
   3   9  10       63.49       69.99      7.80 o 
   4   9  10        6.57        6.41      5.75 o 
   5   9  10        8.40       11.12      6.68 o 
   6   9  10        4.41       10.58      6.22 o 
   7   9  10       36.68       44.13      9.06 o 
 -12  10  10        1.88       -4.10     10.61 o 
 -11  10  10        0.00       -1.18      6.77 o 
 -10  10  10        3.34        1.63      5.53 o 
  -9  10  10       70.32       75.18      7.42 o 
  -8  10  10        9.04       13.47      5.16 o 
  -7  10  10        7.75        9.40      4.47 o 
  -6  10  10        2.62        8.24      4.35 o 
  -5  10  10       13.84        8.53      4.25 o 
  -4  10  10      125.27      119.33      7.71 o 
  -3  10  10       19.82       13.08      4.45 o 
  -2  10  10       23.50       27.47      4.76 o 
  -1  10  10       24.82       22.11      4.86 o 
   0  10  10      191.18      176.65     11.34 o 
   1  10  10      110.79      122.05      8.19 o 
   2  10  10        0.89        3.40      6.50 o 
   3  10  10       70.23       58.78      8.03 o 
   4  10  10        0.34        0.29      5.33 o 
   5  10  10        0.25       -1.39      5.80 o 
   6  10  10        4.78        4.96      6.38 o 
   7  10  10        0.28       -2.60      7.48 o 
 -11  11  10       14.50       14.09      7.19 o 
 -10  11  10       78.54       98.18      9.55 o 
  -9  11  10        0.30       -4.94      4.94 o 
  -8  11  10      127.63      118.79      8.86 o 
  -7  11  10        7.87       11.70      8.09 o 
  -6  11  10        3.16        0.94      4.19 o 
  -5  11  10        2.89        0.43      4.15 o 
  -4  11  10        9.30        4.98      4.67 o 
  -3  11  10       75.07       73.90      6.51 o 
  -2  11  10       18.11       25.43      4.89 o 
  -1  11  10       21.96       28.59      7.27 o 
   0  11  10        0.00       -0.83      3.72 o 
   1  11  10       19.09       24.07      4.91 o 
   2  11  10       12.22       11.77      4.35 o 
   3  11  10        2.03        3.70      4.12 o 
   4  11  10       19.22       25.83      7.64 o 
   5  11  10        2.64        7.09      6.59 o 
   6  11  10       13.39       10.26      7.72 o 
 -10  12  10       12.96       25.53      9.28 o 
  -9  12  10       30.94       46.06      7.89 o 
  -8  12  10       27.98       31.06      6.48 o 
  -7  12  10        9.65       15.32      5.56 o 
  -6  12  10       15.92       18.22      5.71 o 
  -5  12  10       21.49       24.00      5.59 o 
  -4  12  10        0.46       -1.21      4.51 o 
  -3  12  10       10.76       12.46      4.83 o 
  -2  12  10        1.12        4.86      4.50 o 
  -1  12  10        0.19        0.58      4.22 o 
   0  12  10        4.55        2.67      5.75 o 
   1  12  10       38.09       41.75      5.99 o 
   2  12  10        3.20        4.37      4.71 o 
   3  12  10        5.83        0.33      4.57 o 
   4  12  10        3.06       12.35      5.30 o 
   5  12  10        4.48       -3.23      7.59 o 
  -9  13  10       52.64       68.30      9.22 o 
  -8  13  10        5.74       -0.36      6.62 o 
  -7  13  10       11.13        9.06      6.29 o 
  -6  13  10       28.48       24.50      6.33 o 
  -5  13  10        2.37        2.30      7.30 o 
  -4  13  10      105.51      113.27      8.70 o 
  -3  13  10        0.00       -3.12      4.32 o 
  -2  13  10        2.27        2.03      4.58 o 
  -1  13  10       27.02       25.24      5.61 o 
   0  13  10       13.76        8.59      4.97 o 
   1  13  10       32.51       24.94      5.51 o 
   2  13  10       61.66       66.91      7.18 o 
   3  13  10        0.39       -4.94      4.94 o 
   4  13  10        2.07        1.31      5.66 o 
  -8  14  10        8.02        3.16      7.88 o 
  -7  14  10        0.20        4.48      6.72 o 
  -6  14  10        6.79        5.01      6.33 o 
  -5  14  10        5.90        7.07      6.08 o 
  -4  14  10        6.70       11.40      5.94 o 
  -3  14  10        9.18        7.93      5.98 o 
  -2  14  10        4.32        3.04      5.34 o 
  -1  14  10        1.53       -0.29      5.03 o 
   0  14  10        4.51        1.63      5.11 o 
   1  14  10        2.65        0.60      6.13 o 
   2  14  10       51.74       60.89      7.99 o 
   3  14  10        0.77       -0.79      8.22 o 
  -7  15  10        0.88      -10.16     10.16 o 
  -6  15  10       18.29       17.91      7.87 o 
  -5  15  10        0.25        6.19      6.70 o 
  -4  15  10       51.62       41.21      8.02 o 
  -3  15  10       37.94       32.69      7.47 o 
  -2  15  10       11.13       20.05      6.91 o 
  -1  15  10        0.78       -2.48      5.94 o 
   0  15  10        1.76       -3.76      5.99 o 
   1  15  10        5.60        6.05      6.12 o 
   2  15  10       32.23       48.85     12.63 o 
  -3  16  10        1.51       -4.62     10.89 o 
  -2  16  10       16.38       20.24     11.94 o 
  -1  16  10        2.25       -9.79      9.79 o 
 -14   1  11        2.80       -0.87      6.17 o 
 -13   1  11       11.59       15.79      6.92 o 
 -12   1  11       11.42       11.70      6.71 o 
 -11   1  11       14.60       20.12      4.94 o 
 -10   1  11        2.81        6.80      6.29 o 
  -9   1  11        0.51        6.31      4.20 o 
  -8   1  11       15.13       19.38      4.54 o 
  -7   1  11      983.98      996.17     20.80 o 
  -6   1  11     1151.45     1132.50     23.27 o 
  -5   1  11       51.99       63.81      8.03 o 
  -4   1  11        5.60        7.69      1.56 o 
  -3   1  11      187.52      164.56      3.91 o 
  -2   1  11       14.27        9.38      3.26 o 
  -1   1  11       25.08       30.02      3.82 o 
   0   1  11        8.74       14.35      6.59 o 
   1   1  11      300.20      290.08     20.02 o 
   2   1  11       73.77       78.31      4.46 o 
   3   1  11       15.82       23.00      5.34 o 
   4   1  11        4.38        1.22      4.19 o 
   5   1  11       10.81        6.35     11.04 o 
   6   1  11        0.17       -3.48      3.48 o 
   7   1  11        0.05        1.45      3.90 o 
   8   1  11       23.64       34.01     16.76 o 
 -13   2  11       24.69       14.78      8.64 o 
 -12   2  11        2.25        3.00      4.80 o 
 -11   2  11        0.53       -3.18      3.83 o 
 -10   2  11       41.04       36.84      5.25 o 
  -9   2  11       66.27       71.66      6.22 o 
  -8   2  11      389.89      363.81     11.66 o 
  -7   2  11      407.38      378.95      9.10 o 
  -6   2  11      444.81      461.29      9.69 o 
  -5   2  11       70.51       74.87      3.90 o 
  -4   2  11       33.61       34.95      2.08 o 
  -3   2  11       19.20       13.61      1.51 o 
  -2   2  11       32.26       39.86      1.65 o 
  -1   2  11       30.93       35.61      2.99 o 
   0   2  11        9.32        9.03      1.36 o 
   1   2  11       99.50      103.67      7.31 o 
   2   2  11        3.94        5.97      2.20 o 
   3   2  11       59.79       64.72      5.83 o 
   4   2  11       21.26       21.75      4.74 o 
   5   2  11      194.74      182.89      9.19 o 
   6   2  11        0.02        0.54      3.99 o 
   7   2  11        4.42        6.09      4.28 o 
   8   2  11       16.49       20.16      7.61 o 
 -13   3  11       18.37       19.95      7.22 o 
 -12   3  11       54.82       82.57      7.82 o 
 -11   3  11        1.36       -3.87      3.87 o 
 -10   3  11       12.05       14.61      5.57 o 
  -9   3  11      230.02      216.76     10.62 o 
  -8   3  11        6.02        2.88      3.99 o 
  -7   3  11        0.12       -3.15      3.15 o 
  -6   3  11      492.87      498.74     10.18 o 
  -5   3  11      448.26      394.01      8.22 o 
  -4   3  11       11.61       13.60      1.82 o 
  -3   3  11      253.76      288.43      4.97 o 
  -2   3  11       55.74       41.60      1.78 o 
  -1   3  11       13.60       16.69      1.59 o 
   0   3  11       11.19       12.35      1.63 o 
   1   3  11       27.56       39.07      2.38 o 
   2   3  11       29.07       38.10      2.78 o 
   3   3  11       98.39      104.79      8.99 o 
   4   3  11      127.62      142.94     12.89 o 
   5   3  11        7.49        3.08      7.85 o 
   6   3  11       45.04       47.27      5.66 o 
   7   3  11        7.50       -2.23      6.56 o 
 -13   4  11        7.54        4.21      5.98 o 
 -12   4  11      101.85      108.30      8.68 o 
 -11   4  11        3.88        0.16      6.22 o 
 -10   4  11       13.56        9.61      4.59 o 
  -9   4  11       64.17       66.87      6.10 o 
  -8   4  11       64.21       75.30      6.01 o 
  -7   4  11      107.70      115.40      6.85 o 
  -6   4  11       14.47        9.01      3.02 o 
  -5   4  11     1438.78     1355.26     20.36 o 
  -4   4  11       84.78       89.30      3.25 o 
  -3   4  11      190.51      173.39      4.66 o 
  -2   4  11       79.01       59.37      2.18 o 
  -1   4  11        2.50        2.04      1.57 o 
   0   4  11       24.28       26.02      2.11 o 
   1   4  11       14.18       16.09      2.16 o 
   2   4  11      145.49      139.93      5.04 o 
   3   4  11       95.17       85.50      7.35 o 
   4   4  11      295.39      288.73      8.27 o 
   5   4  11       23.48       18.55      8.86 o 
   6   4  11        0.80       -1.60      6.83 o 
   7   4  11       16.00       13.02      7.53 o 
 -13   5  11       13.50       21.65      7.21 o 
 -12   5  11       34.29       36.86      7.26 o 
 -11   5  11        5.69        6.96      4.75 o 
 -10   5  11        8.22        2.59      4.09 o 
  -9   5  11        1.08        4.52      3.82 o 
  -8   5  11      150.01      118.91      7.39 o 
  -7   5  11       76.23       79.12      6.03 o 
  -6   5  11       31.49       35.45      4.70 o 
  -5   5  11       17.36       19.23      4.09 o 
  -4   5  11      128.22      135.61      4.19 o 
  -3   5  11       28.77       36.78      2.45 o 
  -2   5  11        2.17       -1.62      1.62 o 
  -1   5  11      131.27      125.12      3.63 o 
   0   5  11        2.65       -0.96      1.92 o 
   1   5  11      581.34      554.73     11.47 o 
   2   5  11       40.89       33.83      6.96 o 
   3   5  11      135.32      136.56      9.21 o 
   4   5  11      149.22      159.16     16.17 o 
   5   5  11        2.01        7.35      4.18 o 
   6   5  11       28.14       33.97      9.19 o 
 -13   6  11        0.31       -6.15      6.38 o 
 -12   6  11        9.83       -0.13      5.95 o 
 -11   6  11        0.00        0.56      4.68 o 
 -10   6  11        2.88       -3.93      3.93 o 
  -9   6  11      168.32      180.88     12.53 o 
  -8   6  11       96.88       83.00      6.39 o 
  -7   6  11      415.41      395.75     12.19 o 
  -6   6  11      294.28      312.63     10.38 o 
  -5   6  11      276.57      330.50     12.80 o 
  -4   6  11      150.86      145.11      4.00 o 
  -3   6  11        2.11       -1.29      2.41 o 
  -2   6  11      240.55      215.65      5.32 o 
  -1   6  11      299.05      294.35      6.55 o 
   0   6  11        2.85        2.65      2.09 o 
   1   6  11       47.99       34.27      5.42 o 
   2   6  11       20.74       16.77      4.88 o 
   3   6  11        0.06       -4.46      4.46 o 
   4   6  11       31.06       35.68      6.64 o 
   5   6  11        2.36        4.98      4.21 o 
   6   6  11        1.27        4.40      7.18 o 
 -12   7  11       26.56       42.24      7.70 o 
 -11   7  11       23.48       29.54      6.36 o 
 -10   7  11        4.26       11.76      7.36 o 
  -9   7  11       13.31       20.39      4.93 o 
  -8   7  11       30.60       35.66      5.24 o 
  -7   7  11        0.21       -2.65      3.48 o 
  -6   7  11        4.11        4.47      3.73 o 
  -5   7  11       26.83       23.45      4.22 o 
  -4   7  11        2.32        2.95      3.45 o 
  -3   7  11      282.61      296.71      9.50 o 
  -2   7  11        0.18       -2.54      2.54 o 
  -1   7  11       37.56       45.21      3.58 o 
   0   7  11        3.25        4.78      2.72 o 
   1   7  11       18.53       17.56      4.65 o 
   2   7  11        1.08       -3.86      3.86 o 
   3   7  11       46.43       33.13      6.46 o 
   4   7  11        0.14       -4.33      4.33 o 
   5   7  11       52.28       54.91      7.55 o 
   6   7  11        0.00        4.75      5.88 o 
 -12   8  11        0.05        1.18      6.66 o 
 -11   8  11        8.00        4.13      6.09 o 
 -10   8  11       12.19       11.60      5.16 o 
  -9   8  11        0.52        4.07      4.47 o 
  -8   8  11        3.82        8.65      4.66 o 
  -7   8  11        0.01        1.93      3.61 o 
  -6   8  11        1.71       -3.06      3.53 o 
  -5   8  11        1.35        4.47      4.50 o 
  -4   8  11       13.58       22.85      4.19 o 
  -3   8  11        8.29        8.68      3.66 o 
  -2   8  11        0.07        2.66      3.40 o 
  -1   8  11        7.77        6.68      3.50 o 
   0   8  11       16.08       20.34      3.91 o 
   1   8  11       65.91       71.79     13.44 o 
   2   8  11        1.91        1.79      4.49 o 
   3   8  11       27.32       24.78      6.25 o 
   4   8  11        0.36       -4.78      4.78 o 
   5   8  11       12.14       16.70      6.43 o 
   6   8  11        6.73       -0.76      5.36 o 
   7   8  11       16.45       20.27      8.27 o 
 -11   9  11       32.80       33.20      7.12 o 
 -10   9  11       17.47        5.62      5.45 o 
  -9   9  11       15.22        4.77      4.72 o 
  -8   9  11       40.41       46.12      8.94 o 
  -7   9  11       13.74        7.94      4.21 o 
  -6   9  11       58.39       43.84      5.59 o 
  -5   9  11        3.71        0.23      3.57 o 
  -4   9  11       77.68       71.80      6.03 o 
  -3   9  11       29.10       16.89      4.35 o 
  -2   9  11       35.17       39.89      9.75 o 
  -1   9  11       71.03       71.04      5.71 o 
   0   9  11       33.60       35.96      4.86 o 
   1   9  11       70.82       81.56      6.10 o 
   2   9  11       70.95       72.45      8.99 o 
   3   9  11        5.56        4.75      5.33 o 
   4   9  11        5.96        3.83      5.67 o 
   5   9  11        0.48        2.81      5.59 o 
   6   9  11        0.04       -6.04      6.04 o 
 -11  10  11        6.73        5.96      6.73 o 
 -10  10  11        7.55       14.35     11.09 o 
  -9  10  11      130.71      132.59      9.36 o 
  -8  10  11       18.70       18.28      5.28 o 
  -7  10  11        0.63       -2.67      3.89 o 
  -6  10  11        7.39       17.28      4.85 o 
  -5  10  11       39.81       61.30      8.69 o 
  -4  10  11       16.71       13.42      4.38 o 
  -3  10  11       28.96       23.64      6.25 o 
  -2  10  11        6.22        9.28      4.36 o 
  -1  10  11        2.65        3.35      3.98 o 
   0  10  11       13.50       21.45      4.62 o 
   1  10  11       11.50        3.76      3.83 o 
   2  10  11       10.43        8.58      5.54 o 
   3  10  11       39.18       37.25      7.22 o 
   4  10  11        6.87        4.38      6.09 o 
   5  10  11       15.78       11.68      7.04 o 
   6  10  11        0.27       -1.52      6.59 o 
 -10  11  11        0.35        2.93      6.85 o 
  -9  11  11        7.93        9.66      6.43 o 
  -8  11  11        0.64       -1.17      4.86 o 
  -7  11  11       21.09       22.83      5.52 o 
  -6  11  11        8.37        1.52      4.54 o 
  -5  11  11        1.73       -2.87      9.59 o 
  -4  11  11       34.25       28.59      5.11 o 
  -3  11  11        1.53       -3.59      3.59 o 
  -2  11  11       92.55       92.27      6.95 o 
  -1  11  11       24.89       25.35      4.92 o 
   0  11  11        0.80       -3.47      3.47 o 
   1  11  11       21.73       25.27      4.89 o 
   2  11  11        8.08       -1.60      3.97 o 
   3  11  11        3.81       -0.01      3.99 o 
   4  11  11       13.97        8.72      6.67 o 
   5  11  11        0.69       11.31      7.93 o 
  -9  12  11        5.28        3.96      9.67 o 
  -8  12  11        3.51        1.60      6.04 o 
  -7  12  11        1.87       -0.08      4.92 o 
  -6  12  11        0.14       -0.51      4.67 o 
  -5  12  11        1.85       -3.08      4.27 o 
  -4  12  11       12.90       11.34      4.99 o 
  -3  12  11       39.82       51.39      6.22 o 
  -2  12  11       29.67       16.50      4.97 o 
  -1  12  11        0.01       -1.39      4.43 o 
   0  12  11       20.91       12.02      4.77 o 
   1  12  11       19.55       28.67      5.48 o 
   2  12  11        9.31       12.44      4.68 o 
   3  12  11        0.07       -1.71      4.78 o 
   4  12  11        1.75        2.24      5.38 o 
  -8  13  11        0.38       -0.78      5.80 o 
  -7  13  11       16.99       14.09      7.97 o 
  -6  13  11       63.84       56.93      7.98 o 
  -5  13  11        0.29        0.84      5.19 o 
  -4  13  11       34.58       35.68     18.26 o 
  -3  13  11       47.19       44.83      6.50 o 
  -2  13  11        3.80        2.54      4.78 o 
  -1  13  11        7.25       10.47      4.94 o 
   0  13  11        7.12       16.46      6.22 o 
   1  13  11        0.43        1.58      5.11 o 
   2  13  11        6.92        9.73      5.49 o 
   3  13  11        0.25       -4.64      5.16 o 
  -6  14  11        2.64        1.28      6.56 o 
  -5  14  11       23.85       35.08      7.24 o 
  -4  14  11        0.15        1.07      5.51 o 
  -3  14  11       51.30       60.18      7.72 o 
  -2  14  11       16.01       20.31      6.34 o 
  -1  14  11        5.73       21.24      6.25 o 
   0  14  11       49.10       50.30      7.33 o 
   1  14  11       30.68       33.74      8.53 o 
 -13   0  12       39.88       32.79     10.40 o 
 -12   0  12       26.75       47.96      9.32 o 
 -11   0  12        6.73        1.26      5.70 o 
 -10   0  12        1.46       -0.68      5.30 o 
  -9   0  12       52.80       66.18      9.08 o 
  -8   0  12       13.65       17.43      5.96 o 
  -7   0  12        9.39       -0.66      4.96 o 
  -6   0  12      396.70      382.90     14.78 o 
  -5   0  12      699.08      800.82     22.44 o 
  -4   0  12      548.45      489.80     11.47 o 
  -3   0  12       63.48       67.60      7.74 o 
  -2   0  12      253.35      262.04     13.39 o 
  -1   0  12        2.04        2.00      4.67 o 
   0   0  12       42.92       64.95      7.88 o 
   1   0  12       40.44       39.30      3.96 o 
   2   0  12       32.74       37.01      4.62 o 
   5   0  12       29.27       15.96      6.56 o 
   6   0  12        6.47       13.13      6.54 o 
   7   0  12       13.21       11.05      7.38 o 
 -13   1  12        0.25        7.20      5.93 o 
 -12   1  12       44.97       43.81      8.57 o 
 -11   1  12       65.21       64.35     10.32 o 
 -10   1  12       37.82       52.60      5.64 o 
  -9   1  12      279.29      289.39     10.83 o 
  -8   1  12       51.63       66.38      5.59 o 
  -7   1  12       10.63       20.25      4.12 o 
  -6   1  12      248.01      241.39      6.59 o 
  -5   1  12        0.22       -1.85      3.36 o 
  -4   1  12        0.07        1.13      1.48 o 
  -3   1  12       51.38       47.78      2.41 o 
  -2   1  12      134.75      144.83      7.31 o 
  -1   1  12      318.89      351.11     13.59 o 
   0   1  12       59.10       63.71     10.58 o 
   1   1  12      107.40       98.59      4.18 o 
   2   1  12        0.03       -0.04      2.29 o 
   5   1  12        8.23        7.54      4.26 o 
   6   1  12        0.93       -2.42      5.22 o 
   7   1  12        9.51       12.44      7.25 o 
   8   1  12       91.41      123.51     13.07 o 
 -13   2  12        2.13       -1.02      5.40 o 
 -12   2  12        0.89        1.80      5.28 o 
 -11   2  12        5.74        1.05      4.49 o 
 -10   2  12        0.01       -0.60      7.31 o 
  -9   2  12        2.71       -0.89      4.00 o 
  -8   2  12       20.71       25.21      4.49 o 
  -7   2  12      132.26      153.69      7.31 o 
  -6   2  12       62.01       71.35      4.01 o 
  -5   2  12        1.51       -0.35      2.01 o 
  -4   2  12       11.30        7.35      1.63 o 
  -3   2  12       35.81       40.42      1.94 o 
  -2   2  12      148.84      138.30      7.16 o 
  -1   2  12      299.50      309.41     10.12 o 
   0   2  12        0.12       -1.50      2.30 o 
   1   2  12       60.22       51.57      2.53 o 
   2   2  12       18.09       18.87      2.92 o 
   5   2  12        2.79        4.75      6.33 o 
   6   2  12        0.02        2.49      6.41 o 
   7   2  12        0.00       -6.51      6.51 o 
 -12   3  12        6.22        9.22      5.60 o 
 -11   3  12        0.69       -2.15      4.82 o 
 -10   3  12       20.04        3.68      4.01 o 
  -9   3  12       38.39       51.61     10.95 o 
  -8   3  12        0.56       -2.30      3.43 o 
  -7   3  12      137.92      133.69      6.99 o 
  -6   3  12       24.10       21.91      3.58 o 
  -5   3  12      111.15       97.73      4.26 o 
  -4   3  12       15.39       18.86      1.98 o 
  -3   3  12        5.26        3.43      1.82 o 
  -2   3  12        0.44        1.08      1.32 o 
  -1   3  12       51.42       43.32      1.98 o 
   0   3  12        0.06       -0.21      1.43 o 
   1   3  12      188.91      184.21      4.64 o 
   2   3  12       18.39       19.23      3.50 o 
   5   3  12       22.25       47.30      8.32 o 
   6   3  12        5.76        4.99      6.56 o 
   7   3  12        8.67        2.99      7.43 o 
 -12   4  12        6.59        3.22      5.58 o 
 -11   4  12       21.13       13.31     10.46 o 
 -10   4  12        0.22        4.33      4.24 o 
  -9   4  12       27.58       18.42      4.56 o 
  -8   4  12      167.53      166.91     13.73 o 
  -7   4  12      104.57      122.52      6.88 o 
  -6   4  12        4.83        2.62      4.19 o 
  -5   4  12        2.01        2.63      2.34 o 
  -4   4  12       14.82        9.93      2.30 o 
  -3   4  12        9.57        1.55      1.92 o 
  -2   4  12       33.25       41.65      2.20 o 
  -1   4  12        3.26        7.55      1.67 o 
   0   4  12        6.21        3.96      1.85 o 
   1   4  12        3.15        0.07      3.33 o 
   2   4  12        4.77       -0.32      3.91 o 
   3   4  12       90.59       96.00      8.06 o 
   4   4  12       22.25       15.46      5.07 o 
   5   4  12        9.52       13.52      7.27 o 
   6   4  12       10.16        1.89      6.72 o 
 -12   5  12       51.91       70.68     14.74 o 
 -11   5  12       10.73        2.85      4.49 o 
 -10   5  12       15.82        8.39      5.08 o 
  -9   5  12        3.77       -1.92      3.81 o 
  -8   5  12      162.39      161.62      9.12 o 
  -7   5  12        3.48       -1.71      6.12 o 
  -6   5  12        2.80       -0.41      3.21 o 
  -5   5  12       55.92       58.42      5.46 o 
  -4   5  12       20.00        9.37      2.51 o 
  -3   5  12      390.17      381.53      8.01 o 
  -2   5  12       49.19       46.61      2.64 o 
  -1   5  12       66.53       56.94      3.04 o 
   0   5  12       35.20       43.41      3.58 o 
   1   5  12        1.14       -1.21      3.49 o 
   2   5  12        0.04       -2.70      3.68 o 
   3   5  12        6.90        9.24      4.65 o 
   4   5  12       21.95       29.69      6.33 o 
 -12   6  12        2.45       -1.13      5.91 o 
 -11   6  12        6.09       10.51      5.51 o 
 -10   6  12       16.87       24.45      5.46 o 
  -9   6  12        3.01       10.86      4.16 o 
  -8   6  12       15.83        2.92      4.15 o 
  -7   6  12        8.52        4.92      3.72 o 
  -6   6  12       15.95       11.88      3.69 o 
  -5   6  12      227.31      245.14      8.68 o 
  -4   6  12        2.05       -2.52      2.92 o 
  -3   6  12        0.00       -2.26      3.12 o 
  -2   6  12      119.59      117.37      6.09 o 
  -1   6  12        0.86       -1.42      3.30 o 
   0   6  12       23.91       19.11      3.45 o 
   1   6  12        1.07       -3.28      3.28 o 
   2   6  12       42.75       45.31      6.12 o 
   3   6  12        6.76        1.58      4.67 o 
   4   6  12        7.44        7.38      5.46 o 
   5   6  12        0.61       -1.13      5.33 o 
 -11   7  12        4.51       -1.54      5.21 o 
 -10   7  12        1.45        0.39      4.09 o 
  -9   7  12        2.08       -1.04      4.04 o 
  -8   7  12        9.00       15.01      4.29 o 
  -7   7  12        2.52       -1.25      3.47 o 
  -6   7  12      142.31      149.49      7.70 o 
  -5   7  12        2.40       -1.14      4.45 o 
  -4   7  12        5.39       -0.31      3.06 o 
  -3   7  12      103.65      104.57      6.04 o 
  -2   7  12       41.31       42.55      5.70 o 
  -1   7  12      139.80      134.31      6.60 o 
   0   7  12       63.69       64.08      4.86 o 
   1   7  12        1.32        0.63      3.96 o 
   2   7  12       96.95      113.04      9.24 o 
   3   7  12        9.59        4.86      5.64 o 
   4   7  12        4.34        7.11      5.62 o 
   5   7  12       14.14       42.11      7.51 o 
   6   7  12        0.33        5.91      6.46 o 
 -11   8  12        2.32        3.72      5.76 o 
 -10   8  12        3.68        0.52      5.03 o 
  -9   8  12       41.75       44.92      7.77 o 
  -8   8  12       11.40       15.93      8.93 o 
  -7   8  12        9.91        3.95      3.82 o 
  -6   8  12       24.09       15.56      4.19 o 
  -5   8  12        8.97       10.93      5.28 o 
  -4   8  12       40.56       33.65      7.99 o 
  -3   8  12        3.78       -3.21      3.21 o 
  -2   8  12       12.52       14.53      4.20 o 
  -1   8  12       69.27       63.61      5.11 o 
   0   8  12       15.84       10.73      3.70 o 
   1   8  12       22.86       39.32      5.43 o 
   2   8  12        2.98       -1.18      4.96 o 
   3   8  12      113.45      111.73     10.00 o 
   4   8  12        3.17        0.39      5.49 o 
   5   8  12       35.52       43.89      8.51 o 
   6   8  12        1.02        3.23      6.33 o 
 -10   9  12        9.25       21.84      6.16 o 
  -9   9  12        0.00        6.11      4.59 o 
  -8   9  12        4.78        4.56      4.36 o 
  -7   9  12       48.65       54.82      6.81 o 
  -6   9  12        3.57        8.50      4.02 o 
  -5   9  12       20.08       20.16      9.94 o 
  -4   9  12       34.36       37.45      4.90 o 
  -3   9  12       93.67       86.68      9.69 o 
  -2   9  12       29.47       31.56      4.58 o 
  -1   9  12        5.68        7.03      3.80 o 
   0   9  12        5.13        4.84      3.71 o 
   1   9  12        3.61        5.96      6.05 o 
   2   9  12       49.81       47.71      5.55 o 
   3   9  12       30.24       18.03      6.59 o 
   4   9  12       15.19       13.02      6.93 o 
   5   9  12        1.15       -5.85      5.85 o 
  -9  10  12       29.00       30.91      6.33 o 
  -8  10  12        4.15       10.56      6.90 o 
  -7  10  12        0.03       -2.83      3.89 o 
  -6  10  12       35.41       25.91      5.00 o 
  -5  10  12        0.46        2.87      4.05 o 
  -4  10  12        2.13       -0.22      3.75 o 
  -3  10  12       15.08       13.54      4.27 o 
  -2  10  12        2.55       -0.54      3.55 o 
  -1  10  12       13.57        9.95      4.66 o 
   0  10  12       74.64       72.02      6.25 o 
   1  10  12       10.87        6.51      4.17 o 
   2  10  12       39.82       38.37      5.50 o 
   3  10  12        0.70       -1.57      8.95 o 
   4  10  12        1.06       -5.28      6.48 o 
  -9  11  12        0.00        6.48      6.98 o 
  -8  11  12       30.72       32.25      8.01 o 
  -7  11  12        5.61        6.45      4.92 o 
  -6  11  12        0.74        1.73      3.88 o 
  -5  11  12        1.37        4.22      4.32 o 
  -4  11  12        2.12        6.74      4.43 o 
  -3  11  12       21.93       24.09      4.91 o 
  -2  11  12        0.51       -3.28      3.72 o 
  -1  11  12       11.06       13.02      4.45 o 
   0  11  12        0.00        0.69      4.36 o 
   1  11  12       62.57       62.77      7.89 o 
   2  11  12       28.14       29.65      5.65 o 
   3  11  12       15.60       23.34      5.69 o 
  -7  12  12        8.78        6.36      5.31 o 
  -6  12  12       10.34        7.32      5.09 o 
  -5  12  12       11.19       20.93      5.45 o 
  -4  12  12        1.64        4.81      4.47 o 
  -3  12  12        5.80       14.28      7.18 o 
  -2  12  12        0.12       -3.78      3.78 o 
  -1  12  12        7.73        8.10      5.32 o 
   0  12  12        1.07       -3.56      4.23 o 
   1  12  12       27.71       29.41      6.08 o 
   2  12  12       23.54       18.61      5.83 o 
  -6  13  12        0.57       -4.46      9.66 o 
  -5  13  12        5.39       10.93      5.87 o 
  -4  13  12        1.43       -2.53      4.96 o 
  -3  13  12        2.71        2.08      5.13 o 
  -2  13  12       46.10       55.18      7.08 o 
  -1  13  12        8.16        9.04      5.59 o 
   0  13  12       26.96       30.40      6.28 o 
 -12   1  13        0.75       -1.26      4.91 o 
 -11   1  13       33.60       54.43      6.27 o 
 -10   1  13        3.43        1.93      3.77 o 
  -9   1  13       31.83       44.29     10.08 o 
  -8   1  13       51.47       71.87      5.61 o 
  -7   1  13        2.52        4.94      6.38 o 
  -6   1  13       36.17       31.39      3.58 o 
  -5   1  13      113.13      103.57      3.40 o 
  -4   1  13       14.83       10.91      1.57 o 
  -3   1  13       66.43       74.91      4.70 o 
  -2   1  13        0.29        4.62      5.54 o 
  -1   1  13       84.18      114.64     10.26 o 
   0   1  13        9.09        1.37      5.28 o 
   1   1  13        3.75        1.68      1.94 o 
 -12   2  13       79.72       90.17      8.14 o 
 -11   2  13        3.03       12.94      4.96 o 
 -10   2  13       18.16       15.24      4.40 o 
  -9   2  13        5.87       -2.99      3.49 o 
  -8   2  13       60.09       49.67      5.14 o 
  -7   2  13       26.97       15.79      3.56 o 
  -6   2  13       22.42       21.74      4.41 o 
  -5   2  13        0.07       -1.92      1.92 o 
  -4   2  13       39.38       32.82      2.23 o 
  -3   2  13        0.69       -1.41      1.41 o 
  -2   2  13      154.18      165.92     21.71 o 
  -1   2  13       82.43       74.74     11.47 o 
   0   2  13       62.83       58.63      2.55 o 
   1   2  13        5.08        9.66      3.26 o 
   6   2  13        2.41        5.25      7.38 o 
 -12   3  13       66.86       70.88      7.89 o 
 -11   3  13       53.57       60.05      6.72 o 
 -10   3  13        1.62        0.64      3.99 o 
  -9   3  13        4.11       15.14      6.08 o 
  -8   3  13      128.59      148.28      7.81 o 
  -7   3  13       21.82       10.43      7.39 o 
  -6   3  13       70.63       79.50      5.07 o 
  -5   3  13       97.48      105.43      5.37 o 
  -4   3  13       10.43        9.42      2.04 o 
  -3   3  13      134.45      116.64      3.77 o 
  -2   3  13      324.35      310.16     14.74 o 
  -1   3  13      150.24      128.06      9.32 o 
   0   3  13       32.17       29.82      2.28 o 
   1   3  13       52.54       43.76      4.80 o 
   2   3  13        3.71       -2.94      3.57 o 
   6   3  13        0.03        8.72      6.96 o 
 -11   4  13        0.02       -2.23      7.02 o 
 -10   4  13        1.92        2.35      4.04 o 
  -9   4  13       13.66       14.73      4.32 o 
  -8   4  13        0.90        0.07      3.61 o 
  -7   4  13      209.82      210.42      8.51 o 
  -6   4  13        4.96       -0.59      2.89 o 
  -5   4  13       56.87       44.29      4.27 o 
  -4   4  13       55.36       45.19      3.68 o 
  -3   4  13       57.31       57.63      3.06 o 
  -2   4  13      545.56      525.57      9.92 o 
  -1   4  13       57.46       60.17      3.98 o 
   0   4  13       12.34        5.38      2.39 o 
   1   4  13       20.80       28.48      4.49 o 
   2   4  13       22.55       12.57      4.41 o 
   3   4  13        6.86        2.94      4.41 o 
 -11   5  13       34.87       45.31      6.70 o 
 -10   5  13        2.34       -1.63      3.84 o 
  -9   5  13        0.27       -2.87      3.72 o 
  -8   5  13       59.22       63.50      7.31 o 
  -7   5  13       70.99       64.47      5.41 o 
  -6   5  13       63.50       68.44      9.16 o 
  -5   5  13       14.35       17.35      3.44 o 
  -4   5  13       80.69       73.34      8.14 o 
  -3   5  13       37.90       33.86      3.58 o 
  -2   5  13        1.42        1.58      2.55 o 
  -1   5  13      135.21      165.36      6.30 o 
   0   5  13       15.10       14.74      3.98 o 
   1   5  13       12.15       13.78      4.46 o 
   2   5  13      108.89      109.94      8.51 o 
   3   5  13        2.44        3.18      4.65 o 
   4   5  13       27.59       35.10      6.75 o 
 -11   6  13       55.93       98.48      8.41 o 
 -10   6  13       21.28       16.96      5.38 o 
  -9   6  13        1.64       -4.78      7.95 o 
  -8   6  13       84.51       77.91      9.78 o 
  -7   6  13       13.17       22.29      4.54 o 
  -6   6  13       24.08       28.48      9.23 o 
  -5   6  13        6.54       -1.60      2.91 o 
  -4   6  13        1.64       -0.48      3.77 o 
  -3   6  13        0.38        1.75      3.29 o 
  -2   6  13       15.78       19.54      3.70 o 
  -1   6  13      101.98       94.58      5.41 o 
   0   6  13        2.67        3.64      3.00 o 
   1   6  13       54.06       55.78      6.30 o 
   2   6  13        0.04       -0.21      4.59 o 
   3   6  13       80.40       95.34      8.53 o 
   4   6  13        3.19        1.73      5.01 o 
 -10   7  13        1.71        1.45      5.99 o 
  -9   7  13        1.53        5.83      7.43 o 
  -8   7  13       19.05       18.85      4.65 o 
  -7   7  13      193.60      197.27      9.04 o 
  -6   7  13        1.68       -0.47      3.58 o 
  -5   7  13        6.44        7.63      3.62 o 
  -4   7  13        6.32        1.04      3.22 o 
  -3   7  13       39.74       39.90      4.42 o 
  -2   7  13      102.39      112.75      6.21 o 
  -1   7  13       50.56       51.68      4.64 o 
   0   7  13        0.84       -2.40      2.94 o 
   1   7  13        1.12        1.58      6.22 o 
   2   7  13       88.95       84.29      8.09 o 
   3   7  13       97.56      113.33     10.08 o 
   4   7  13       10.71       13.13      5.93 o 
   5   7  13        6.16       -1.23      6.41 o 
 -10   8  13        0.87       -3.81      4.84 o 
  -9   8  13       13.12       11.39     10.11 o 
  -8   8  13       37.71       42.47      5.65 o 
  -7   8  13        3.01        2.44      3.96 o 
  -6   8  13       13.10       13.40      4.21 o 
  -5   8  13       23.34       28.29      5.67 o 
  -4   8  13       23.31       29.88      4.44 o 
  -3   8  13        2.05       13.45      3.68 o 
  -2   8  13        0.16       -3.02      3.02 o 
  -1   8  13        0.12       -2.38      3.06 o 
   0   8  13       34.98       29.35      4.45 o 
   1   8  13        2.64        3.29      3.65 o 
   2   8  13       98.18       82.38      8.77 o 
   3   8  13        0.00       -3.20      5.07 o 
   4   8  13        4.91        6.30      6.69 o 
  -9   9  13        2.29        7.42      5.37 o 
  -8   9  13      125.38      153.30      9.45 o 
  -7   9  13        1.28        3.18      4.04 o 
  -6   9  13       35.11       23.38      5.29 o 
  -5   9  13       17.84       23.48      4.65 o 
  -4   9  13       27.78       20.16      4.52 o 
  -3   9  13        0.25        3.00      3.68 o 
  -2   9  13        2.45       -3.12      3.12 o 
  -1   9  13        6.11        4.22      5.37 o 
   0   9  13       40.93       56.63      8.61 o 
   1   9  13        6.70        9.53      5.64 o 
   2   9  13        0.04        1.00      3.83 o 
   3   9  13        9.28       11.94      6.90 o 
   4   9  13       13.43       16.54      7.30 o 
  -8  10  13        2.52        3.47      5.22 o 
  -7  10  13       11.44       27.78      5.78 o 
  -6  10  13        6.91        6.01      4.54 o 
  -5  10  13        0.12        5.46      4.10 o 
  -4  10  13       37.76       37.46      6.06 o 
  -3  10  13        0.58       -0.97      3.89 o 
  -2  10  13        1.78       -3.34      3.68 o 
  -1  10  13        3.58        2.42      3.81 o 
   0  10  13        2.34        8.08      4.17 o 
   1  10  13        1.24        3.19      4.27 o 
   2  10  13       48.23       59.01      6.62 o 
   3  10  13       21.02       22.60      7.67 o 
  -7  11  13        4.72        7.02      7.26 o 
  -6  11  13        0.03       -1.47      4.71 o 
  -5  11  13        1.11        1.40      5.45 o 
  -4  11  13        5.72       -2.61      4.18 o 
  -3  11  13       30.14       36.42      5.71 o 
  -2  11  13        1.49       -4.09      4.40 o 
  -1  11  13       10.35        0.31      4.32 o 
   0  11  13        0.41        1.73      4.66 o 
   1  11  13        1.39       -4.17      4.32 o 
  -5  12  13        3.56        7.84      5.29 o 
  -4  12  13        1.17        0.52      4.71 o 
  -3  12  13       13.69       19.92     12.93 o 
  -2  12  13        6.18        0.04      9.16 o 
  -1  12  13        0.01       -8.33      9.31 o 
 -11   0  14       11.36        9.35      7.35 o 
 -10   0  14       26.01       20.92      6.88 o 
  -9   0  14        2.25       -3.02      5.30 o 
  -8   0  14        7.51        3.12      4.75 o 
  -7   0  14        1.05       -3.57      3.89 o 
  -6   0  14       24.12       18.93      4.31 o 
  -5   0  14       61.06       71.98      5.99 o 
  -4   0  14       55.99       65.61      3.55 o 
 -11   1  14       89.91      103.44     10.33 o 
 -10   1  14        8.43        2.19      4.16 o 
  -9   1  14       40.32       34.93     11.66 o 
  -8   1  14       38.28       26.13      4.20 o 
  -7   1  14        0.70       -2.71      2.71 o 
  -6   1  14        3.22        3.86      2.58 o 
  -5   1  14        1.94        4.34      2.27 o 
  -4   1  14      151.58      156.86      4.14 o 
   0   1  14        2.82        0.11      2.21 o 
 -11   2  14       17.90       19.45      9.41 o 
 -10   2  14        0.49       -2.13      8.10 o 
  -9   2  14        1.61        4.19      3.87 o 
  -8   2  14       21.76       31.63      4.46 o 
  -7   2  14       69.56       72.36      7.60 o 
  -6   2  14        0.09       -1.78      2.38 o 
  -5   2  14       51.69       39.38      3.34 o 
  -4   2  14       60.14       54.89      3.58 o 
  -3   2  14       10.52        4.19      2.24 o 
   0   2  14       34.98       32.13      3.44 o 
 -11   3  14        1.03        3.26      6.67 o 
 -10   3  14       18.88        8.86      4.71 o 
  -9   3  14       20.05       19.67      4.67 o 
  -8   3  14      215.75      226.12      9.24 o 
  -7   3  14       11.59       10.49      5.88 o 
  -6   3  14        3.86        4.09      2.84 o 
  -5   3  14        1.03        6.50      2.60 o 
  -4   3  14        4.23        5.06      3.54 o 
  -3   3  14       37.08       30.11      2.69 o 
  -2   3  14        0.67        0.82      1.83 o 
  -1   3  14       17.62       18.64      1.86 o 
   0   3  14        0.36        0.34      2.68 o 
 -10   4  14        3.06        1.62      4.54 o 
  -9   4  14       16.10       21.73      4.71 o 
  -8   4  14       17.65        3.41      4.05 o 
  -7   4  14        0.60       -3.44      4.17 o 
  -6   4  14       21.78       32.16      3.81 o 
  -5   4  14        5.88        6.47      2.72 o 
  -4   4  14        5.04        3.10      6.46 o 
  -3   4  14       20.15       21.48      2.79 o 
  -2   4  14        0.34       -1.94      1.94 o 
  -1   4  14        0.29        0.18      3.33 o 
   0   4  14       27.42       34.37      3.27 o 
   1   4  14        2.84        0.74      3.60 o 
   2   4  14        8.78        6.83      4.15 o 
 -10   5  14        7.93       11.72      5.29 o 
  -9   5  14        0.79       -1.04      4.20 o 
  -8   5  14       58.39       70.71      7.43 o 
  -7   5  14      122.63      119.23      7.13 o 
  -6   5  14       27.66       29.19      4.00 o 
  -5   5  14       10.76        4.62      9.28 o 
  -4   5  14        2.20        0.39      2.57 o 
  -3   5  14        6.09        3.02      2.54 o 
  -2   5  14       13.20        9.06      2.70 o 
  -1   5  14      102.21      107.62      5.27 o 
   0   5  14       10.77       13.55      3.07 o 
   1   5  14        8.66        5.64      4.04 o 
   2   5  14       51.71       73.92      7.14 o 
   3   5  14        1.39       -4.41      4.41 o 
 -10   6  14      103.26       99.89     10.82 o 
  -9   6  14        5.46       -5.26      6.02 o 
  -8   6  14       42.86       55.85     10.67 o 
  -7   6  14       27.01       33.38      4.90 o 
  -6   6  14        0.01       -3.64      3.64 o 
  -5   6  14        9.62        8.77      6.47 o 
  -4   6  14        1.35        0.69      2.81 o 
  -3   6  14       29.40       28.34      3.66 o 
  -2   6  14       16.81       16.60      3.26 o 
  -1   6  14        0.20        1.76      2.93 o 
   0   6  14      101.12       97.83      5.86 o 
   1   6  14        7.26       10.38      3.56 o 
   2   6  14       31.03       40.01      6.35 o 
   3   6  14        0.98        3.47      4.94 o 
   4   6  14        3.92       -2.81      5.51 o 
  -9   7  14       11.71       14.73      5.26 o 
  -8   7  14       43.97       50.39     12.60 o 
  -7   7  14       22.19       39.29      9.94 o 
  -6   7  14       27.11       32.10      4.70 o 
  -5   7  14       33.01       31.96      4.48 o 
  -4   7  14        1.36       -3.03      3.03 o 
  -3   7  14        0.84        2.17      3.08 o 
  -2   7  14        0.46       -2.81      2.81 o 
  -1   7  14       53.69       57.28      4.85 o 
   0   7  14       92.11       94.61      5.99 o 
   1   7  14        8.82       11.13      4.05 o 
   2   7  14        5.14        9.79      5.57 o 
   3   7  14        0.00       -1.05      5.67 o 
  -8   8  14        0.01        1.56      4.32 o 
  -7   8  14       42.65       55.39      6.09 o 
  -6   8  14      183.47      177.78      8.90 o 
  -5   8  14        0.55        3.45     10.99 o 
  -4   8  14       12.45        7.90      5.29 o 
  -3   8  14       26.85       41.75      4.79 o 
  -2   8  14        8.08        4.53      4.58 o 
  -1   8  14        7.20        7.89      3.71 o 
   0   8  14       24.39       25.98      4.39 o 
   1   8  14       65.03       69.00      5.74 o 
   2   8  14        0.88       -1.94      4.00 o 
   3   8  14       18.00       16.88      6.64 o 
  -7   9  14       33.83       36.56      7.02 o 
  -6   9  14       12.65        9.60      4.64 o 
  -5   9  14        0.43       -2.83      3.84 o 
  -4   9  14        5.92        5.23      3.92 o 
  -3   9  14       34.05       25.27      6.77 o 
  -2   9  14       42.21       44.30      5.22 o 
  -1   9  14        8.51       18.76      4.34 o 
   0   9  14        0.30       -2.18      3.82 o 
   1   9  14        0.09        1.15      4.31 o 
   2   9  14        7.70       -3.31      6.01 o 
  -6  10  14        0.30       -3.10      4.60 o 
  -5  10  14       11.17       13.00      6.80 o 
  -4  10  14        6.93        4.05      6.52 o 
  -3  10  14        0.15       -5.58      5.58 o 
  -2  10  14       11.90       14.54      5.76 o 
  -1  10  14       13.14       14.90      4.79 o 
   0  10  14       13.80       22.00      5.05 o 
   1  10  14        6.86       15.67      6.69 o 
  -4  11  14        0.72       -5.93      5.93 o 
  -3  11  14        3.11       -1.79      5.43 o 
  -2  11  14        4.11        5.17      6.20 o 
 -10   1  15       14.88       16.14      4.90 o 
  -9   1  15       15.01       15.62      4.30 o 
  -8   1  15       22.06       21.62      7.17 o 
  -7   1  15       17.71       22.24      6.01 o 
  -6   1  15        2.64        1.23      2.40 o 
  -5   1  15        0.26       -1.94      1.94 o 
  -4   1  15        1.41       -0.62      1.92 o 
 -10   2  15       51.29       60.19     25.66 o 
  -9   2  15       15.29       11.67      4.54 o 
  -8   2  15        4.49        7.07      4.55 o 
  -7   2  15       12.68       12.94      3.42 o 
  -6   2  15        0.88        1.79      4.59 o 
  -5   2  15        3.10       -1.15      2.38 o 
  -4   2  15       15.92       14.12      2.27 o 
  -9   3  15        2.87       -0.80      4.15 o 
  -8   3  15       57.51       49.06      5.04 o 
  -7   3  15        0.50       -2.87      3.07 o 
  -6   3  15        4.93       -0.66      5.87 o 
  -5   3  15        8.74       12.56      2.71 o 
  -4   3  15       30.91       37.31      3.02 o 
  -3   3  15       14.02       10.92      3.54 o 
  -2   3  15        0.87        2.78      2.99 o 
  -1   3  15       33.87       45.99      4.86 o 
   0   3  15       10.50        9.53      3.65 o 
  -9   4  15        4.06        3.04      5.89 o 
  -8   4  15        0.07       -1.20      7.19 o 
  -7   4  15       96.49       96.07      6.09 o 
  -6   4  15        0.44       -1.76      2.67 o 
  -5   4  15       11.34       18.66      3.00 o 
  -4   4  15        1.76        3.14      2.40 o 
  -3   4  15        1.72        0.58      2.08 o 
  -2   4  15       38.29       47.86      7.90 o 
  -1   4  15        1.52       -0.61      2.78 o 
   0   4  15       14.93       16.28      2.82 o 
   1   4  15        0.19        3.62      3.33 o 
  -9   5  15       36.47       57.47     12.39 o 
  -8   5  15        0.31       -1.57      3.93 o 
  -7   5  15        2.26        0.93      3.35 o 
  -6   5  15        1.11        6.39      3.14 o 
  -5   5  15       25.25       25.57      3.51 o 
  -4   5  15        1.08        5.14      2.70 o 
  -3   5  15        2.93        3.29      2.35 o 
  -2   5  15        7.97       12.02      2.72 o 
  -1   5  15       63.90       48.93      3.83 o 
   0   5  15       16.37       14.13      3.16 o 
   1   5  15       12.13       15.07      3.28 o 
   2   5  15        0.43        1.29      3.94 o 
  -8   6  15        9.41       10.01      5.33 o 
  -7   6  15        4.67        3.42      3.76 o 
  -6   6  15       60.19       53.97      5.03 o 
  -5   6  15        2.70        2.09      4.82 o 
  -4   6  15       11.11       14.33      3.42 o 
  -3   6  15       91.15       98.09      8.22 o 
  -2   6  15        8.29        9.21      3.02 o 
  -1   6  15        0.19        0.52      2.85 o 
   0   6  15        0.05        0.94      3.47 o 
   1   6  15       21.32       27.65      4.18 o 
   2   6  15       27.12       35.60      6.64 o 
   3   6  15       17.32       14.57      5.99 o 
  -8   7  15        5.64       11.55      5.85 o 
  -7   7  15       85.16       86.93      6.83 o 
  -6   7  15        1.23        3.36      4.09 o 
  -5   7  15        3.31        2.51      3.40 o 
  -4   7  15        5.98        5.58      4.87 o 
  -3   7  15        0.37        5.62      3.29 o 
  -2   7  15       90.18      106.73      6.35 o 
  -1   7  15       18.05       19.94      5.43 o 
   0   7  15        0.43       -3.35      5.59 o 
   1   7  15        7.06        9.67      4.37 o 
   2   7  15        5.76        1.81      5.36 o 
  -7   8  15        0.76        7.40      5.91 o 
  -6   8  15        0.19        1.01      4.21 o 
  -5   8  15       65.45       64.74      6.01 o 
  -4   8  15       12.83       16.19      4.28 o 
  -3   8  15       38.39       44.96      5.11 o 
  -2   8  15        0.16        1.83      3.47 o 
  -1   8  15        6.77       -2.40      3.53 o 
   0   8  15        0.24       -3.84      3.84 o 
   1   8  15        0.56       -5.20      5.20 o 
  -5   9  15       34.15       42.24      7.48 o 
  -4   9  15       15.34       16.18      5.03 o 
  -3   9  15       12.71        4.66      4.43 o 
  -2   9  15        0.50        1.02      5.76 o 
  -1   9  15       27.05       49.88      7.27 o 
  -8   0  16       48.19       50.45      7.17 o 
  -7   0  16       52.33       63.27      6.30 o 
  -6   0  16       20.58       23.81      4.28 o 
  -5   0  16        6.58        7.74      2.94 o 
  -8   1  16        0.05       -3.27      3.27 o 
  -7   1  16        2.17       -0.39      2.71 o 
  -6   1  16        0.09        3.04      4.20 o 
  -5   1  16        0.00        1.92      3.01 o 
  -8   2  16       13.16       18.94      4.26 o 
  -7   2  16       31.27       48.39      5.88 o 
  -6   2  16        0.00       -0.33      2.58 o 
  -5   2  16        3.44        5.57      2.44 o 
  -4   2  16        0.32       -0.47      3.10 o 
  -8   3  16        2.36       -2.51      3.82 o 
  -7   3  16        1.95        4.18      4.37 o 
  -6   3  16        0.31       -0.39      2.77 o 
  -5   3  16        0.34       -0.55      3.89 o 
  -4   3  16        0.45        1.78      1.93 o 
  -3   3  16       12.02       17.01      3.75 o 
  -1   3  16        1.08        1.16      2.97 o 
   0   3  16        0.27       -0.34      3.49 o 
  -8   4  16        1.68       -4.86      4.86 o 
  -7   4  16       33.53       40.67      4.72 o 
  -6   4  16        0.61        2.32      2.75 o 
  -5   4  16        2.26        1.86      2.68 o 
  -4   4  16       13.81       15.08      5.08 o 
  -3   4  16       42.07       40.15      4.70 o 
  -2   4  16       20.29       27.04      5.70 o 
  -1   4  16        5.13        4.10      3.81 o 
   0   4  16        0.02        0.29      3.75 o 
   1   4  16        5.03       -1.05      4.46 o 
  -7   5  16       32.96       30.40      5.03 o 
  -6   5  16        1.23        2.39      3.06 o 
  -5   5  16        1.57        2.23      6.27 o 
  -4   5  16       21.94       28.84      7.65 o 
  -3   5  16        6.44        6.05      4.44 o 
  -2   5  16       30.36       23.19      3.16 o 
  -1   5  16       18.18       22.45      3.25 o 
   0   5  16        1.19        3.53      2.87 o 
   1   5  16        0.16        1.26      3.25 o 
  -7   6  16        2.50        1.89      4.96 o 
  -6   6  16        9.66        4.79      3.97 o 
  -5   6  16       29.40       26.28      4.11 o 
  -4   6  16       29.46       32.94      6.10 o 
  -3   6  16       42.30       48.82      4.26 o 
  -2   6  16       11.63       12.30      3.32 o 
  -1   6  16        2.71        3.56      3.68 o 
   0   6  16        0.45       -2.59      6.94 o 
   1   6  16        0.44       -0.39      4.70 o 
  -5   7  16       28.79       37.36      7.38 o 
  -4   7  16       11.36        9.00      4.95 o 
  -3   7  16       52.36       52.02      5.02 o 
  -2   7  16        3.32       10.82      3.79 o 
  -1   7  16       17.31       18.47      4.18 o 
   0   7  16       36.76       47.46      6.46 o 
  -3   8  16       29.95       38.75      6.41 o 
  -2   8  16        0.02       -0.89      4.96 o 
  -7   1  17        6.67       12.57      3.44 o 
  -6   1  17        1.32        2.11      2.29 o 
  -5   1  17        0.22       -0.13      1.79 o 
  -7   2  17        0.19        5.03      3.35 o 
  -6   2  17       12.53       18.07      3.13 o 
  -5   2  17        0.83        4.04      2.01 o 
  -7   3  17        7.08       16.25      5.22 o 
  -6   3  17        6.85        8.93      3.24 o 
  -5   3  17       22.28       28.06      3.08 o 
  -4   3  17        0.70       -3.23      3.23 o 
  -6   4  17       35.64       51.24      9.63 o 
  -5   4  17       13.21       10.87      2.99 o 
  -4   4  17       31.55       33.74      3.89 o 
  -3   4  17       13.51       22.08      4.31 o 
  -2   4  17        0.00       -0.18      3.26 o 
  -4   5  17        9.39        5.82      2.94 o 
  -3   5  17       20.52       20.08      5.59 o 
                                                 
